# Supplementary material for: Pre- and post-weaning diet alters the faecal metagenome in the cat with differences vitamin and carbohydrate metabolism gene abundances
Source: Sci Rep. 2016 Nov 23;6:34668. doi: 10.1038/srep34668 (PMC5120286; doi:10.1038/srep34668)
Supplement: Supplementary Information [file srep34668-s1.xls]

## Sheet: Title
Pre- and post-weaning diet alters the faecal metagenome in the cat with differences in vitamin and carbohydrate metabolism gene abundances.
Wayne Young1, Christina D Moon2, David G Thomas3, Nick J Cave3 and Emma N Bermingham1*
1 Food Nutrition & Health Team, Food & Bio-based Products Group, AgResearch Grasslands, Palmerston North, New Zealand
2 Rumen Microbiology Team, Animal Science Group, AgResearch Grasslands, Palmerston North, New Zealand.
3 Centre of Feline Nutrition, Institute of Veterinary, Animal and Biomedical Sciences, Massey University, Palmerston North, NZ
*Corresponding author:
Dr Emma Bermingham
AgResearch Grasslands
Private Bag 11008
Palmerston North
New Zealand
+64 6 351 8304
emma.bermingham@agresearch.co.nz

## Sheet: S.1 Taxa species
	Kibble-Kibble		Kibble-Canned		Canned-Kibble		Canned-Canned		Pre-weaning diet		Post-weaning diet		Pre x Post-weaning
Species	Mean	SEM	Mean	SEM	Mean	SEM	Mean	SEM	P-value	FDR	P-value	FDR	P-value	FDR
Bifidobacterium adolescentis	2.35844	1.39156	0.00154101	0.00154101	14.4553	7.28031	0.00357227	0.00218799	0.051948	0.289425	0.000999	0.0036075	0.048951	0.232816
Bifidobacterium animalis	0.0522318	0.030527	0.00143247	0.000421842	0.152695	0.041246	0.0017136	0.000328111	0.083916	0.38961	0.000999	0.0036075	0.071928	0.324675
Bacteroides coprocola	0.00764672	0.0044964	0.814944	0.242773	0.117004	0.0987461	1.34466	0.27445	0.121878	0.412722	0.000999	0.0036075	0.266733	0.547889
Bacteroides coprophilus	0.0031995	0.00180523	0.399257	0.125596	0.00308819	0.00308819	0.782621	0.154921	0.067932	0.348598	0.000999	0.0036075	0.074925	0.324675
Bacteroides finegoldii	0.00464415	0.00163226	0.638655	0.207478	0.0567831	0.0425327	1.04328	0.265147	0.188811	0.480519	0.000999	0.0036075	0.30969	0.575139
Bacteroides sp.	0.0152648	0.00430136	4.01423	1.31815	0.187046	0.135205	5.99837	1.45925	0.290709	0.480519	0.000999	0.0036075	0.343656	0.598207
Bacteroides sp. 1_1_14	0.00321049	0.00124114	0.390275	0.130949	0.000405579	0.000405579	0.580756	0.151187	0.364635	0.536441	0.000999	0.0036075	0.36963	0.608766
Bacteroides sp. 2_1_16	0.00146789	0.00110319	0.580102	0.202469	0.0414404	0.0356723	0.909592	0.23345	0.253746	0.480519	0.000999	0.0036075	0.367632	0.608766
Bacteroides sp. 3_1_19	0.000936798	0.000936798	0.17277	0.0600566	0.0334812	0.0279711	0.245307	0.0521202	0.247752	0.480519	0.000999	0.0036075	0.611389	0.740502
Bacteroides sp. 3_1_40A	0.00783568	0.00213873	1.64124	0.518243	0.106318	0.0730929	2.35046	0.584312	0.294705	0.480519	0.000999	0.0036075	0.418581	0.61736
Bacteroides sp. 3_2_5	0.00187545	0.000840865	0.549316	0.195026	0.0300111	0.0237296	0.853753	0.226953	0.281718	0.480519	0.000999	0.0036075	0.364635	0.608766
Bacteroides sp. 9_1_42FAA	0.0040066	0.00165687	0.480007	0.147504	0.0360522	0.0265792	0.792215	0.199096	0.198801	0.480519	0.000999	0.0036075	0.252747	0.535714
Alistipes putredinis	0	0	0.0810105	0.0155275	0.00584998	0.00525289	0.150015	0.0389147	0.093906	0.38961	0.000999	0.0036075	0.160839	0.448318
Lactobacillus johnsonii	0.0140921	0.0067203	0.000389584	0.000241749	0.410961	0.358797	0.000267909	0.000267909	0.238761	0.480519	0.000999	0.0036075	0.211788	0.493977
Lactobacillus reuteri	0.256185	0.0513936	0.000775858	0.000396771	0.540621	0.189251	0.00144955	0.000806991	0.191808	0.480519	0.000999	0.0036075	0.171828	0.45279
Clostridium sp. L2-50	0.00427056	0.00427056	0.111533	0.0271524	0.0353839	0.00772914	0.0613607	0.00563224	0.504496	0.656662	0.000999	0.0036075	0.010989	0.0857142
Clostridium sp. M62/1	0.204334	0.071837	1.10881	0.187569	0.569967	0.105759	1.05533	0.141118	0.261738	0.480519	0.000999	0.0036075	0.135864	0.448318
Clostridium symbiosum	0.0139213	0.0114714	0.317273	0.0888814	0.0812828	0.0186942	0.309756	0.0421357	0.557443	0.683657	0.000999	0.0036075	0.447552	0.623376
Finegoldia magna	0.0807783	0.0386261	0.000472536	0.000453121	0.00768771	0.00420651	0.00186894	0.00186242	0.047952	0.283353	0.000999	0.0036075	0.028971	0.171192
Coprococcus sp. ART55/1	0	0	0.0464083	0.0142549	0.00780262	0.0049324	0.0220116	0.00293488	0.31968	0.50681	0.000999	0.0036075	0.034965	0.189394
Faecalibacterium prausnitzii	0.164737	0.0800972	1.78381	0.419133	0.303972	0.139216	1.27836	0.348093	0.525475	0.665374	0.000999	0.0036075	0.26973	0.547889
Ruminococcaceae bacterium D16	0.0687142	0.0310342	0.561309	0.0541251	0.192204	0.125223	0.329409	0.0628243	0.48951	0.644962	0.000999	0.0036075	0.030969	0.172542
butyrate-producing bacterium SM4/1	0.0236402	0.00852749	0.15568	0.0260963	0.0751174	0.0135192	0.142551	0.0184602	0.272727	0.480519	0.000999	0.0036075	0.103896	0.38961
butyrate-producing bacterium SS3/4	0.0346537	0.0174842	0.588503	0.127249	0.0944095	0.0382332	0.299868	0.0403639	0.124875	0.412722	0.000999	0.0036075	0.022977	0.14935
Eubacterium dolichum	0.0116558	0.0116558	2.24805	1.71358	0.0252803	0.0192981	0.0469878	0.0155764	0.016983	0.127372	0.000999	0.0036075	0.008991	0.0730519
Phascolarctobacterium succinatutens	0.0143247	0.00635619	0.84416	0.130443	0.160505	0.138072	0.986582	0.0918196	0.184815	0.480519	0.000999	0.0036075	0.977023	0.982059
Fusobacterium gonidiaformans	0.00100376	0.00100376	0.0523267	0.0085873	0.00131542	0.00131542	0.0697204	0.0187726	0.426573	0.589941	0.000999	0.0036075	0.430569	0.61736
Fusobacterium mortiferum	0.0151387	0.0114997	2.31472	1.7397	0.0108741	0.0108741	1.03999	0.116592	0.829171	0.89696	0.000999	0.0036075	0.847153	0.901369
Fusobacterium nucleatum	0.00532943	0.00530239	0.472824	0.173539	7.23403e-05	5.98442e-05	0.61264	0.0681009	0.488511	0.644962	0.000999	0.0036075	0.465534	0.63929
Fusobacterium ulcerans	0.0306382	0.0237642	0.927179	0.142897	0.0143613	0.0143613	1.44348	0.387171	0.265734	0.480519	0.000999	0.0036075	0.223776	0.507399
Fusobacterium varium	0.0285869	0.0223491	0.918893	0.130728	0.0141188	0.0141188	1.42764	0.375313	0.233766	0.480519	0.000999	0.0036075	0.202797	0.493977
Helicobacter bilis	0.00210453	0.00061183	0.0146264	0.00181777	0.00445121	0.0011077	0.0285558	0.0131879	0.286713	0.480519	0.000999	0.0036075	0.451548	0.624481
Escherichia albertii	0.0014674	0.000706424	0.0517452	0.0222903	0.00183349	0.00142853	0.00187503	0.00129076	0.000999	0.021645	0.000999	0.0036075	0.001998	0.0243506
Escherichia coli	0.079794	0.038412	2.99225	1.29827	0.126824	0.0975991	0.108435	0.0646334	0.000999	0.021645	0.000999	0.0036075	0.000999	0.021645
Escherichia fergusonii	0.0035162	0.00150578	0.132261	0.056966	0.00489392	0.00354084	0.00627974	0.00413257	0.003996	0.0371057	0.000999	0.0036075	0.003996	0.0371057
Escherichia sp. 4_1_40B	0.0153122	0.0078074	0.644572	0.252112	0.0211388	0.0169832	0.0276229	0.020515	0.001998	0.0229182	0.000999	0.0036075	0.000999	0.021645
Shigella boydii	0.0120464	0.00599424	0.51921	0.201508	0.0179639	0.0138355	0.0185125	0.012752	0.000999	0.021645	0.000999	0.0036075	0.000999	0.021645
Shigella sp.	0.0115653	0.00601559	0.467374	0.178465	0.0154941	0.0122675	0.0165921	0.0116849	0.001998	0.0229182	0.000999	0.0036075	0.000999	0.021645
Shigella sp. D9	0.0117846	0.00633493	0.478983	0.183069	0.0156056	0.0124065	0.0169286	0.0118319	0.000999	0.021645	0.000999	0.0036075	0.000999	0.021645
uncultured bacterium	0.0166359	0.007969	0.103502	0.0325029	0.0174592	0.00465673	0.0524585	0.00633331	0.146853	0.465018	0.000999	0.0036075	0.142857	0.448318
uncultured organism	0.0072836	0.00254472	0.0577875	0.0081375	0.0385287	0.0120004	0.0580777	0.00943687	0.084915	0.38961	0.000999	0.0036075	0.08991	0.350649
Bifidobacterium angulatum	0.0516425	0.0284027	0	0	0.214388	0.0910729	0	0	0.078921	0.38961	0.000999	0.0036075	0.086913	0.350649
Bifidobacterium bifidum	0.0880018	0.0489004	7.82314e-05	2.41389e-05	0.263178	0.0975488	0.000117341	2.96339e-05	0.122877	0.412722	0.000999	0.0036075	0.123876	0.44733
Bifidobacterium breve	0.0210917	0.0119731	5.87178e-06	5.87178e-06	0.109411	0.0522863	5.2562e-06	5.2562e-06	0.05994	0.321165	0.000999	0.0036075	0.060939	0.282931
Bifidobacterium dentium	0.671138	0.379831	0	0	1.55264	0.454553	0	0	0.153846	0.46875	0.000999	0.0036075	0.157842	0.448318
Bifidobacterium sp. 12_1_47BFAA	0.0462377	0.0266014	0	0	0.281857	0.130315	0	0	0.034965	0.213068	0.000999	0.0036075	0.046953	0.228896
Lactobacillus delbrueckii	0.00902265	0.00336855	0	0	0.0853036	0.0606246	1.00285e-05	1.00285e-05	0.23976	0.480519	0.000999	0.0036075	0.273726	0.550274
Lactobacillus rhamnosus	0.0245774	0.00494517	0	0	0.0334226	0.00604586	0.000520364	0.000520364	0.242757	0.480519	0.000999	0.0036075	0.307692	0.575139
Streptococcus equi	0.830285	0.334044	0.000577881	0.000577881	0.00312299	0.00214945	0	0	0.002997	0.0307587	0.000999	0.0036075	0.004995	0.0423489
Streptococcus equinus	4.60925	1.79996	0.0117953	0.00820372	0.0234761	0.00681313	0.000985185	0.000609839	0.001998	0.0229182	0.000999	0.0036075	0.004995	0.0423489
Streptococcus sp.	0.110567	0.0439779	0.000250863	0.000250863	0.00570612	0.000966647	0	0	0.003996	0.0371057	0.000999	0.0036075	0.002997	0.0307587
Streptococcus sp. 2_1_36FAA	0.0374876	0.0186505	0	0	0.00561574	0.00264908	0	0	0.085914	0.38961	0.000999	0.0036075	0.078921	0.334556
Streptococcus vestibularis	0.0569923	0.0136933	0.00242039	0.00121207	0.00282704	0.00110244	0.000260741	0.000260741	0.001998	0.0229182	0.000999	0.0036075	0.001998	0.0243506
Bacteroides sp. 2_1_7	0	0	0.162743	0.0534933	0	0	0.212932	0.0545842	0.508492	0.656662	0.000999	0.0036075	0.486513	0.65882
Collinsella aerofaciens	7.69628	3.88305	0	0	10.2366	1.91401	0.0712002	0.0567489	0.603397	0.715461	0.001998	0.0046941	0.581419	0.724968
Collinsella stercoris	1.47686	0.468926	0.199966	0.078784	1.88325	0.390142	0.380547	0.315663	0.374625	0.541125	0.001998	0.0046941	0.755245	0.838991
Bacteroides dorei	0.00400593	0.0021578	0.742024	0.234041	0.0120429	0.00961145	1.21399	0.287256	0.224775	0.480519	0.001998	0.0046941	0.243756	0.530303
Bacteroides eggerthii	0.00256877	0.000784466	0.34404	0.129664	0.0191606	0.0172579	0.543381	0.170011	0.344655	0.533395	0.001998	0.0046941	0.404595	0.611597
Bacteroides fragilis	0.00329901	0.00256122	1.33613	0.441414	0.0939683	0.0740337	2.01364	0.514063	0.277722	0.480519	0.001998	0.0046941	0.380619	0.608766
Bacteroides plebeius	0.0090445	0.00563214	0.472854	0.152782	0.103369	0.0962177	0.916243	0.19782	0.060939	0.321165	0.001998	0.0046941	0.205794	0.493977
Bacteroides sp. 1_1_6	0.00137322	0.00115498	0.622147	0.223617	0.0386824	0.0303228	1.01319	0.266256	0.271728	0.480519	0.001998	0.0046941	0.346653	0.598207
Bacteroides sp. 20_3	0.000506525	0.000506525	0.142171	0.0484187	0.0178784	0.0159195	0.200756	0.0431873	0.281718	0.480519	0.001998	0.0046941	0.547453	0.708263
Bacteroides sp. 3_1_33FAA	0.00255055	0.00140892	0.456752	0.143602	0.0309324	0.0225817	0.711134	0.179371	0.272727	0.480519	0.001998	0.0046941	0.327672	0.59163
Bacteroides sp. 4_1_36	0.00152486	0.000709414	0.314212	0.119781	0.0153273	0.0153273	0.49246	0.146891	0.326673	0.51372	0.001998	0.0046941	0.394605	0.608766
Bacteroides thetaiotaomicron	0.00589106	0.0030922	1.0504	0.355819	0.10592	0.0785984	1.61206	0.435289	0.264735	0.480519	0.001998	0.0046941	0.428571	0.61736
Parabacteroides sp. D13	0.0017615	0.00106063	0.173646	0.0557362	0.0351229	0.0253155	0.230569	0.0453062	0.225774	0.480519	0.001998	0.0046941	0.757243	0.838991
Streptococcus agalactiae	2.0185	0.787365	0.00436823	0.00352201	0.00411333	0.00236738	0.00173695	0.0012155	0.000999	0.021645	0.001998	0.0046941	0.000999	0.021645
Streptococcus dysgalactiae	0.110073	0.0429593	0.000180573	0.000173335	0.00400719	0.00189015	0.000193661	0.000149846	0.017982	0.12987	0.001998	0.0046941	0.01998	0.134348
Streptococcus pneumoniae	0.707841	0.271122	0.00645706	0.00386167	0.00817035	0.00459981	0.00135847	0.000866621	0.001998	0.0229182	0.001998	0.0046941	0.002997	0.0307587
Streptococcus thermophilus	1.84046	0.722464	0.00162165	0.00162165	0.00360131	0.0031928	0.000375604	0.00026479	0.004995	0.0442739	0.001998	0.0046941	0.003996	0.0371057
Clostridium bolteae	0.00982549	0.00982549	0.518274	0.0994994	0.119433	0.0293399	0.351	0.0367958	0.622378	0.731107	0.001998	0.0046941	0.02997	0.171887
Clostridium sp.	0	0	0.0971192	0.0243126	0.0193052	0.00644863	0.10487	0.0528452	0.715285	0.795824	0.001998	0.0046941	0.887113	0.930038
Erysipelotrichaceae bacterium 5_2_54FAA	0	0	0.0935806	0.0367	0.007062	0.007062	0.0526006	0.0149342	0.448551	0.607413	0.001998	0.0046941	0.284715	0.560802
Escherichia sp. 1_1_43	0.00657311	0.00357887	0.249368	0.0997222	0.0099558	0.00795948	0.0106921	0.00805204	0.001998	0.0229182	0.001998	0.0046941	0.001998	0.0243506
Salmonella enterica	0.00890708	0.00375106	0.158335	0.0645092	0.0154444	0.00558974	0.0167735	0.00574846	0.002997	0.0307587	0.001998	0.0046941	0.000999	0.021645
Shigella sonnei	0.0126963	0.00635768	0.502923	0.192336	0.0154334	0.0128666	0.0179366	0.0122698	0.000999	0.021645	0.001998	0.0046941	0.001998	0.0243506
Bifidobacterium catenulatum	0.529883	0.299147	0	0	1.0505	0.267124	0	0	0.200799	0.480519	0.001998	0.0046941	0.204795	0.493977
Lactobacillus gasseri	0.00927875	0.00448756	0	0	0.13452	0.113605	0	0	0.307692	0.495867	0.001998	0.0046941	0.334665	0.598207
Lactobacillus plantarum	0.0179458	0.014528	1.34391e-05	1.34391e-05	0.0441854	0.0109312	5.70383e-05	4.50624e-05	0.147852	0.465018	0.001998	0.0046941	0.157842	0.448318
Lactobacillus ruminis	8.97596	3.81353	0.00462438	0.00292814	11.5505	3.39976	0.00417559	0.00259084	0.647353	0.751392	0.001998	0.0046941	0.647353	0.769719
Streptococcus gallolyticus	14.3091	5.63242	0.0339303	0.0255938	3.45468e-05	3.45468e-05	0.00285489	0.00176691	0.000999	0.021645	0.001998	0.0046941	0.001998	0.0243506
Streptococcus uberis	0.715701	0.288609	0	0	0.0101074	0.00619083	0	0	0.020979	0.146104	0.001998	0.0046941	0.016983	0.118274
Gardnerella vaginalis	0.0151239	0.00891035	0	0	0.0365271	0.0113486	0	0	0.172827	0.480519	0.001998	0.0046941	0.147852	0.448318
Bifidobacterium longum	0.501543	0.271691	0.0400841	0.010878	2.27622	0.9951	0.0278557	0.00503174	0.050949	0.289425	0.002997	0.00596342	0.042957	0.214785
Bacteroides sp. 4_3_47FAA	0.00766823	0.00183411	1.85308	0.586529	0.0973163	0.0684693	2.72959	0.662078	0.295704	0.480519	0.002997	0.00596342	0.371628	0.608766
Bacteroides sp. D20	0.00163925	0.00104691	0.407187	0.153734	0.0212348	0.0212348	0.58822	0.181883	0.398601	0.559188	0.002997	0.00596342	0.516484	0.687782
Bacteroides stercoris	0.00398615	0.00140563	0.467685	0.186897	0.0409117	0.0302049	0.765498	0.232666	0.294705	0.480519	0.002997	0.00596342	0.398601	0.608766
Bacteroides uniformis	0.00389933	0.00230502	0.467588	0.171903	0.0437882	0.0324876	0.678075	0.202987	0.356643	0.534964	0.002997	0.00596342	0.529471	0.692932
Parabacteroides merdae	0.00359386	0.0016531	0.306794	0.0882813	0.0488854	0.0349564	0.320353	0.0911913	0.656344	0.752865	0.002997	0.00596342	0.809191	0.881521
Clostridium perfringens	0.172463	0.144246	2.01088	0.674612	0.0297095	0.00581128	10.138	9.08718	0.833167	0.89696	0.002997	0.00596342	0.751249	0.838991
Fusobacterium sp. 3_1_5R	0.000465381	0.000465381	0.0452345	0.00811808	0	0	0.0358143	0.021992	0.693307	0.781473	0.002997	0.00596342	0.695305	0.802275
Campylobacter coli	0.00957727	0.00429755	0.0705132	0.0218115	0.0211876	0.00600994	0.0462803	0.00706771	0.635365	0.741893	0.002997	0.00596342	0.155844	0.448318
Escherichia sp. 3_2_53FAA	0.00945407	0.0042778	0.409184	0.205474	0.0201312	0.0169475	0.0124647	0.00800785	0.006993	0.0592885	0.002997	0.00596342	0.000999	0.021645
Shigella dysenteriae	0.0125666	0.00601233	0.563157	0.224332	0.0183646	0.0145557	0.0187312	0.0131639	0.000999	0.021645	0.002997	0.00596342	0.000999	0.021645
Shigella flexneri	0.0153388	0.00761649	0.621657	0.234272	0.0202407	0.0158918	0.0228928	0.0151087	0.001998	0.0229182	0.002997	0.00596342	0.001998	0.0243506
Clostridiales genomosp. BVAB3	0.0790176	0.0296317	0	0	0.0294225	0.0130971	0	0	0.152847	0.46875	0.002997	0.00596342	0.154845	0.448318
Parabacteroides distasonis	0.00276541	0.00189448	0.368191	0.178123	0.00245633	0.00244196	0.546287	0.138775	0.447552	0.607413	0.002997	0.00596342	0.442557	0.623376
uncultured murine large bowel bacterium BAC 31B	3.79909e-05	2.41401e-05	0.00932676	0.0038427	4.01485e-05	3.14187e-05	0.0150403	0.00501979	0.401598	0.559369	0.002997	0.00596342	0.374625	0.608766
Bacteroides vulgatus	0.033882	0.00570996	4.82997	1.56458	0.588651	0.249416	6.1608	1.56034	0.383616	0.550038	0.003996	0.00756524	0.767233	0.845257
Lactobacillus acidophilus	0.0515806	0.0236812	0.00733622	0.00274401	6.39195	5.19158	0.00338262	0.00149463	0.116883	0.407003	0.003996	0.00756524	0.097902	0.374331
Clostridium saccharolyticum	0.0722136	0.0266778	0.795559	0.367271	0.302399	0.109392	0.736793	0.220388	0.718282	0.795824	0.003996	0.00756524	0.566434	0.721926
Desulfovibrio piger	0.00437959	0.00265693	0.257009	0.165472	0.0266427	0.0131153	0.299563	0.125757	0.715285	0.795824	0.003996	0.00756524	0.895105	0.933398
Bacteroides xylanisolvens	0.00179687	0.000995749	0.143447	0.0544151	0.00188707	0.00159691	0.220043	0.0763627	0.440559	0.604993	0.003996	0.00756524	0.428571	0.61736
Lactobacillus fermentum	0.0182891	0.00969646	4.71239e-05	3.02054e-05	0.0842713	0.0491004	0.00115593	0.000934721	0.242757	0.480519	0.004995	0.00861969	0.244755	0.530303
Lactobacillus iners	0.112762	0.0535194	0.00340351	0.000802427	0.00914181	0.00418152	0.00320454	0.000424929	0.030969	0.20824	0.004995	0.00861969	0.035964	0.18954
[Bacteroides] pectinophilus	0.0335362	0.0100067	0.120325	0.032287	0.0367497	0.0121131	0.0675626	0.0138158	0.212787	0.480519	0.004995	0.00861969	0.186813	0.479323
Coprobacillus sp. 29_1	0.0151498	0.00965739	0.194574	0.0655885	0.0354248	0.011468	0.0516942	0.017992	0.110889	0.407003	0.004995	0.00861969	0.023976	0.150817
Holdemania filiformis	0	0	0.370123	0.187709	0.027304	0.027304	0.114638	0.0484941	0.290709	0.480519	0.004995	0.00861969	0.167832	0.448318
Megamonas hypermegale	0.00579508	0.00579508	1.10128	0.415136	0.237528	0.134572	0.931429	0.447474	0.92008	0.957535	0.004995	0.00861969	0.518482	0.687782
Fusobacterium sp.	0.000529257	0.000529257	0.0642115	0.0225566	0	0	0.0430846	0.0272136	0.548452	0.681819	0.004995	0.00861969	0.599401	0.735114
Lactobacillus salivarius	1.11401	0.441137	0	0	1.37706	0.383618	1.04556e-05	1.04556e-05	0.652348	0.752709	0.004995	0.00861969	0.678322	0.796824
Bacteroides sp. 3_1_23	0	0	0.048189	0.0189406	0	0	0.0609345	0.0254047	0.69031	0.781473	0.004995	0.00861969	0.694306	0.802275
Kineococcus radiotolerans	0.00326441	0.00326441	0	0	0.0107866	0.00291358	0	0	0.094905	0.38961	0.004995	0.00861969	0.08991	0.350649
Bifidobacterium pseudocatenulatum	1.74666	0.982185	0.0024791	0.00117635	2.44539	0.655741	0.00245192	0.000642595	0.552448	0.681819	0.005994	0.00999	0.583417	0.724968
Bacteroides ovatus	0.0106123	0.00537623	0.33086	0.103611	0.133477	0.0958327	0.455839	0.125175	0.223776	0.480519	0.005994	0.00999	0.989011	0.989011
Streptococcus infantarius	15.2498	5.99504	0.0434695	0.0262417	0.0164675	0.00314068	0.0075409	0.00241812	0.000999	0.021645	0.005994	0.00999	0.002997	0.0307587
Bacteroides helcogenes	0	0	0.81901	0.390903	0	0	1.23799	0.513442	0.517483	0.663876	0.005994	0.00999	0.523477	0.689716
Bacteroides sp. D1	0.000622891	0.000622891	0.079855	0.0336829	0	0	0.121936	0.0465527	0.476523	0.640841	0.006993	0.0110865	0.475524	0.648442
Bacteroides sp. D22	0.000517418	0.000517418	0.0487788	0.030686	0.000146341	0.000146341	0.114694	0.0441538	0.251748	0.480519	0.006993	0.0110865	0.223776	0.507399
Fusobacterium sp. 3_1_27	0	0	0.0280819	0.0124734	0	0	0.0301336	0.0127544	0.946054	0.965867	0.006993	0.0110865	0.948052	0.962865
Campylobacter jejuni	0.015748	0.00635379	0.0756571	0.0235177	0.032238	0.00748544	0.0580808	0.0108182	0.973027	0.988231	0.006993	0.0110865	0.240759	0.530303
Bacteroides sp. 2_1_33B	0	0	0.0471085	0.0471085	0	0	0.133718	0.0347471	0.220779	0.480519	0.006993	0.0110865	0.207792	0.493977
Bacteroides sp. 2_2_4	0	0	0.0961167	0.0405529	0	0	0.132388	0.0557715	0.57043	0.695212	0.006993	0.0110865	0.579421	0.724968
unassigned	6.39022	0.567965	12.518	2.63973	5.65188	1.14814	7.90918	1.03694	0.116883	0.407003	0.008991	0.014026	0.251748	0.535714
Bacteroides sp. D2	0	0	0.0563595	0.0331609	0	0	0.106664	0.0444559	0.34965	0.534964	0.008991	0.014026	0.343656	0.598207
Fusobacterium sp. 4_1_13	0.000252462	0.000252462	0.0261795	0.0146165	0	0	0.0351649	0.014696	0.68531	0.781473	0.00999	0.0154607	0.66833	0.789845
Prevotella bivia	0.00308224	0.00164334	0.0751435	0.0326635	0.0425211	0.0314566	0.123796	0.0242957	0.116883	0.407003	0.010989	0.0166113	0.851149	0.901369
[Ruminococcus] torques	0.180974	0.0703573	0.848703	0.30789	0.177385	0.0403333	0.277007	0.0797582	0.096903	0.38961	0.010989	0.0166113	0.085914	0.350649
Bacteroides caccae	0	0	0.134085	0.0623474	0	0	0.189481	0.0798386	0.603397	0.715461	0.010989	0.0166113	0.644356	0.769719
Bacteroides intestinalis	0.000127461	0.000127461	0.227119	0.101543	0	0	0.32977	0.135463	0.525475	0.665374	0.011988	0.017982	0.512488	0.687782
Dehalococcoides ethenogenes	0.00484595	0.00202392	0.042881	0.0119231	0.020215	0.00734405	0.0248374	0.00627386	0.873127	0.925325	0.012987	0.0193318	0.03996	0.205058
Butyrivibrio crossotus	0.0355546	0.018543	0	0	0.0293336	0.0194723	0	0	0.857143	0.913349	0.014985	0.0219705	0.855145	0.901369
Parabacteroides johnsonii	0.000138083	0.000138083	0.0603852	0.0299958	0	0	0.08361	0.0347284	0.55045	0.681819	0.014985	0.0219705	0.562438	0.721549
Enterococcus gallinarum	0.0920544	0.0477058	0	0	0.0962125	0.0530227	2.91206e-05	2.91206e-05	0.837163	0.89696	0.015984	0.0229182	0.851149	0.901369
Lachnospiraceae bacterium 8_1_57FAA	0.120436	0.0427322	0.488969	0.166798	0.126515	0.0333642	0.167828	0.0330316	0.102897	0.401298	0.015984	0.0229182	0.073926	0.324675
Bacteroides sp. 2_1_22	0.00140143	0.000858502	0.0627236	0.0381204	0.00153427	0.00134127	0.127328	0.0531829	0.355644	0.534964	0.015984	0.0229182	0.345654	0.598207
Lactobacillus sakei	0.0100517	0.0043441	4.10885e-05	2.87636e-05	0.103809	0.0839401	9.64276e-05	5.18246e-05	0.368631	0.536441	0.018981	0.0270168	0.426573	0.61736
Desulfovibrio desulfuricans	0	0	0.106388	0.0524793	0.0178018	0.00811734	0.0876867	0.0395887	0.99301	0.99401	0.01998	0.0282326	0.58741	0.724968
Streptococcus pyogenes	1.54406	0.595078	0.069133	0.0188761	0.0189463	0.00524618	0.0346616	0.00757465	0.001998	0.0229182	0.020979	0.029431	0.013986	0.10101
Campylobacter upsaliensis	0.00243223	0.00121359	0.0114381	0.00607673	0.0104996	0.00622919	0.0300329	0.00819745	0.034965	0.213068	0.024975	0.0347866	0.398601	0.608766
Roseburia intestinalis	0.136813	0.054233	0.444909	0.142748	0.156322	0.0318104	0.203905	0.0406127	0.203796	0.480519	0.028971	0.0400663	0.130869	0.448318
Enterococcus faecalis	0.27026	0.0864	0.0633973	0.0366986	1.58381	0.956495	0.0714417	0.0444645	0.35365	0.534964	0.02997	0.041156	0.38761	0.608766
[Ruminococcus] obeum	0.278651	0.092322	1.53309	0.730894	0.237878	0.0640856	0.36097	0.0862595	0.097902	0.38961	0.030969	0.0422305	0.132867	0.448318
Prevotella melaninogenica	0.0376531	0.0218844	1.20407	0.4938	0.714972	0.539505	1.5743	0.488415	0.244755	0.480519	0.031968	0.04329	0.754246	0.838991
Megasphaera elsdenii	0.0220752	0.0188397	0	0	0.0223952	0.00959867	0.000644854	0.000289419	0.928072	0.957535	0.032967	0.0443349	0.958042	0.96797
Prevotella loescheii	0.000218046	0.000120129	0.00621698	0.00281342	0.00355061	0.00273839	0.0086098	0.00274646	0.227772	0.480519	0.033966	0.0453655	0.845155	0.901369
Megasphaera genomosp. type_1	0.88372	0.752961	0.0149462	0.0101185	0.882122	0.388903	0	0	0.924076	0.957535	0.035964	0.0477073	0.946054	0.962865
Clostridiales bacterium 1_7_47FAA	0	0	0.124476	0.0764068	0	0	0.109957	0.0464603	0.933067	0.957621	0.042957	0.0565988	0.937063	0.962865
Ruminococcus sp. SR1/5	0.0756065	0.0229254	0.286606	0.121651	0.0510011	0.021926	0.0895092	0.01966	0.096903	0.38961	0.045954	0.0601411	0.296703	0.575139
Ruminococcus lactaris	0.100409	0.0377721	0.360819	0.156633	0.0948717	0.0232793	0.128427	0.0287868	0.173826	0.480519	0.047952	0.0623376	0.201798	0.493977
Streptococcus suis	0.628822	0.249142	0.0714817	0.0226555	0.00402835	0.0026996	0.045063	0.00983529	0.007992	0.0623376	0.062937	0.0812763	0.026973	0.164367
Prevotella copri	0.394354	0.211542	10.456	4.65008	7.5892	5.75108	14.3985	4.78216	0.234765	0.480519	0.064935	0.0827603	0.746254	0.838991
Blautia hydrogenotrophica	0.0642054	0.0344422	0.316317	0.154345	0.0651132	0.0227808	0.115888	0.0359415	0.295704	0.480519	0.064935	0.0827603	0.322677	0.59163
Clostridium nexile	0.474505	0.169896	1.74126	0.796548	0.454345	0.118551	0.655969	0.223728	0.240759	0.480519	0.074925	0.0948726	0.26973	0.547889
Roseburia inulinivorans	0.183363	0.0680504	0.482367	0.157515	0.201853	0.0465872	0.222624	0.0429004	0.236763	0.480519	0.095904	0.120653	0.164835	0.448318
Coprococcus comes	0.177135	0.0662545	0.527136	0.189109	0.18305	0.0488207	0.207475	0.0591316	0.176823	0.480519	0.096903	0.121129	0.155844	0.448318
Prevotella oris	0.00219055	0.0013766	0.052762	0.0323428	0.0414538	0.0307321	0.0878206	0.0324895	0.21479	0.480519	0.1039	0.129048	0.94206	0.962865
Catenibacterium mitsuokai	0.880395	0.811105	0.51881	0.24498	3.12945	1.49935	0.697613	0.177318	0.17483	0.480519	0.1049	0.129465	0.3037	0.575139
Salmonella bongori	0.00417584	0.00248322	0.0204292	0.00589702	0.00875305	0.00194433	0.00393923	0.00164761	0.107892	0.407003	0.120879	0.148248	0.001998	0.0243506
Alistipes sp. HGB5	0	0	0.0127403	0.0127403	0.011815	0.011815	0.043282	0.0254032	0.14386	0.465018	0.12388	0.150979	0.44755	0.623376
[Ruminococcus] gnavus	0.372843	0.147255	1.79479	1.05948	0.50019	0.29273	0.618735	0.145905	0.50649	0.656662	0.12787	0.154874	0.26973	0.547889
Clostridium sp. SS2/1	0.0656602	0.0274394	0.0451061	0.0451061	0.101466	0.024134	0.0265029	0.0167986	0.78921	0.864584	0.12887	0.155121	0.3976	0.608766
Enterococcus faecium	0.284135	0.0915837	0.310428	0.101947	3.51523	2.13633	0.0991163	0.0189715	0.36264	0.536441	0.13686	0.16273	0.11988	0.441068
Eubacterium rectale	0.55911	0.201155	1.49472	0.552368	0.567333	0.175336	0.619337	0.116526	0.1978	0.480519	0.13686	0.16273	0.18382	0.477932
Eubacterium ventriosum	0.0622485	0.022385	0.140352	0.044725	0.0653937	0.0125869	0.065538	0.00910936	0.1978	0.480519	0.15185	0.178378	0.16783	0.448318
butyrate-producing bacterium SSC/2	0.0277444	0.0123554	0.0236996	0.0236996	0.0600258	0.0158273	0.014653	0.00918112	0.48751	0.644962	0.15185	0.178378	0.20579	0.493977
Marvinbryantia formatexigens	0.12313	0.0484503	0.315336	0.130329	0.129612	0.0303566	0.151984	0.0185281	0.27672	0.480519	0.17483	0.204143	0.3017	0.575139
Eubacterium saburreum	0.0323691	0.0170688	0.00139935	0.000830696	0.0149875	0.0099363	0.0157912	0.00908391	0.88312	0.930856	0.18881	0.219154	0.16484	0.448318
Enterococcus sp.	0.00533185	0.00225164	0.0100945	0.00666008	0.300283	0.184963	0.0169649	0.0127046	0.081918	0.38961	0.208791	0.240913	0.146853	0.448318
Enterococcus sp. 7L76	0.00401401	0.00164798	0.0079639	0.00533468	0.248016	0.1518	0.0143057	0.0105761	0.087912	0.38961	0.218781	0.250955	0.148851	0.448318
Eubacterium cylindroides	0.0701474	0.0476458	0.151469	0.0576173	0.0156764	0.00742688	0.0300248	0.0132125	0.034965	0.213068	0.22977	0.262018	0.396603	0.608766
Ruminococcus sp.	0.861817	0.415209	0.625042	0.2662	0.624622	0.204037	0.201634	0.0478335	0.21878	0.480519	0.23177	0.262763	0.71828	0.823909
Dorea formicigenerans	0.168497	0.08073	0.370078	0.136113	0.152492	0.0397041	0.152461	0.0322806	0.1998	0.480519	0.25574	0.288262	0.23077	0.517243
Eubacterium siraeum	0.0318381	0.0143764	0.0827402	0.0292428	0.042796	0.0123477	0.0369782	0.0169547	0.39261	0.558824	0.27473	0.307887	0.15784	0.448318
Ruminococcus sp. 5_1_39BFAA	0.888534	0.426275	0.676093	0.28568	0.64988	0.210917	0.220233	0.0504976	0.24276	0.480519	0.2957	0.329494	0.69131	0.802275
Coprococcus eutactus	0.0226607	0.0139893	0.0689427	0.0284763	0.0200122	0.0107234	0.0127935	0.00877275	0.11289	0.407003	0.30769	0.340907	0.14685	0.448318
Clostridium scindens	0.275226	0.144772	0.532712	0.202193	0.232923	0.0695427	0.232534	0.0522608	0.25175	0.480519	0.33866	0.3731	0.32667	0.59163
Bacillus megaterium	0.0111989	0.00223406	0.015842	0.00258982	0.0129571	0.00138314	0.012743	0.00281186	0.76823	0.846355	0.36264	0.397274	0.30969	0.575139
Eubacterium biforme	4.48365	3.43013	1.63652	0.572343	1.44375	0.440288	0.635785	0.127997	0.22677	0.480519	0.37662	0.410284	0.93906	0.962865
Lactococcus lactis	0.146455	0.0622178	0.000489054	0.000256281	0.000291078	0.00022423	0.0688085	0.0518322	0.396603	0.559188	0.397602	0.430735	0.012987	0.0974025
[Clostridium] hiranonis	0.772999	0.373422	0.507253	0.192984	0.774322	0.196113	0.63241	0.156874	0.8032	0.874994	0.44955	0.484322	0.7992	0.875528
Blautia hansenii	3.01725	1.08189	3.14023	1.37298	3.96151	1.16161	2.21399	0.6496	0.99101	0.99401	0.46653	0.499854	0.3996	0.608766
Eubacterium eligens	0.112957	0.0672284	0.266046	0.134248	0.131461	0.043402	0.0794164	0.0331048	0.33666	0.52519	0.58941	0.62806	0.21279	0.493977
Coprococcus catus	0.0760698	0.0321808	0.0868277	0.0532021	0.0652392	0.0210472	0.0192829	0.0192829	0.27373	0.480519	0.60839	0.644761	0.41059	0.615885
Eubacterium hallii	0.0762058	0.0320254	0.148694	0.0814958	0.0715992	0.0246264	0.0515269	0.0244862	0.31968	0.50681	0.61439	0.6476	0.35265	0.603217
[Clostridium] difficile	0.332226	0.085925	0.245399	0.0820485	0.101226	0.0294492	0.754851	0.656803	0.99401	0.99401	0.68531	0.71847	0.28372	0.560802
Subdoligranulum variabile	0.0333663	0.0245856	0.0470155	0.0470155	0.0591676	0.0303112	0.0170297	0.0170297	0.92308	0.957535	0.6963	0.726088	0.3966	0.608766
Klebsiella pneumoniae	0.0293724	0.0174384	0.0341216	0.0102911	0.00128375	0.00109726	0.00279654	0.00184155	0.007992	0.0623376	0.709291	0.735701	0.848152	0.901369
Prevotella ruminicola	0.0200171	0.019255	0.00302577	0.000807507	0.0330242	0.02585	0.0753281	0.0677004	0.23477	0.480519	0.82318	0.849313	0.64535	0.769719
Helicobacter cinaedi	0.000889459	0.000692476	0.00987039	0.00433711	0.0155199	0.014719	0.0123154	0.00448506	0.36663	0.536441	0.85714	0.879696	0.6044	0.736613
Dorea longicatena	0.249199	0.0807861	0.293074	0.130039	0.187985	0.0472815	0.134077	0.0334606	0.20779	0.480519	0.94805	0.962926	0.58442	0.724968
Clostridium hylemonae	0.124376	0.0801408	0.15825	0.15825	0.0942133	0.0397548	0.0453839	0.0453839	0.52947	0.666107	0.95105	0.962926	0.72827	0.830483
Lachnospiraceae bacterium 5_1_63FAA	0.0305277	0.0129726	0.0402854	0.0196627	0.0333634	0.0102514	0.0218826	0.00639551	0.57742	0.69936	0.95305	0.962926	0.41858	0.61736
Collinsella intestinalis	0.834227	0.334529	0.431771	0.130318	0.806021	0.125457	1.35419	1.05547	0.60539	0.715461	0.99101	0.996118	0.54845	0.708263
Prevotella buccae	0.0072975	0.00410073	0.0504519	0.0504519	0.00892827	0.00520722	0	0	0.58541	0.70466	0.999	0.999	0.44156	0.623376

## Sheet: S.2 Genus 
	Kibble-Kibble		Kibble-Canned		Canned-Kibble		Canned-Canned		Pre-weaning diet		Post-weaning diet		Pre x Post-weaning
Genus	Mean	SEM	Mean	SEM	Mean	SEM	Mean	SEM	P-value	FDR	P-value	FDR	P-value	FDR
Bifidobacterium	6.0673	3.452	0.0456401	0.00948725	22.8101	9.39292	0.0357213	0.0042288	0.093906	0.375624	0.000999	0.00371057	0.084915	0.315399
Bacteroides	0.147006	0.0445214	25.5404	8.41961	1.97786	1.14385	38.3087	9.33201	0.271728	0.455802	0.000999	0.00371057	0.362637	0.571428
Parabacteroides	0.00825885	0.00186754	0.909016	0.338481	0.0864645	0.0598138	1.18082	0.285312	0.416583	0.601731	0.000999	0.00371057	0.684316	0.847248
Alistipes	0	0	0.110986	0.0407993	0.0178512	0.0170056	0.223509	0.0785176	0.164835	0.413793	0.000999	0.00371057	0.336663	0.564725
Lactobacillus	10.6304	4.22302	0.025706	0.0083409	22.3356	8.71641	0.0181176	0.00211812	0.26973	0.455802	0.000999	0.00371057	0.262737	0.489028
Clostridium	1.42068	0.421335	7.49895	1.79304	2.06721	0.414554	13.8381	9.15521	0.727273	0.859504	0.000999	0.00371057	0.863137	0.98402
unclassified (derived from Clostridiales)	0.198894	0.0193787	1.01494	0.203389	0.296112	0.0532427	0.636177	0.0728171	0.230769	0.413793	0.000999	0.00371057	0.045954	0.199134
Phascolarctobacterium	0.0143247	0.00635619	0.84416	0.130443	0.160505	0.138072	0.986582	0.0918196	0.200799	0.413793	0.000999	0.00371057	0.976024	0.98402
Fusobacterium	0.0825129	0.0655108	4.86562	1.95233	0.040742	0.0406517	4.7456	0.99212	0.955045	0.97203	0.000999	0.00371057	0.973027	0.98402
Citrobacter	0.00216305	0.00113284	0.0620189	0.0224199	0.00285896	0.00269867	0.00857909	0.00625038	0.004995	0.04329	0.000999	0.00371057	0.00999	0.08658
Enterobacter	0.000790461	0.000259105	0.0436587	0.0170241	0.00124136	0.00102677	0.00526019	0.0030594	0.005994	0.0445269	0.000999	0.00371057	0.002997	0.0311688
Salmonella	0.0130829	0.00617062	0.178764	0.070388	0.0241974	0.0072371	0.0207128	0.0049021	0.00999	0.064935	0.000999	0.00371057	0.001998	0.025974
Shigella	0.075998	0.0383178	3.1533	1.21369	0.103102	0.0818092	0.111594	0.0768015	0.000999	0.017316	0.000999	0.00371057	0.000999	0.025974
unclassified (derived from Bacteria)	0.0488007	0.0106082	0.122944	0.028782	0.0212756	0.00533253	0.0740799	0.00657956	0.01998	0.11544	0.000999	0.00371057	0.554446	0.72078
Finegoldia	0.0807783	0.0386261	0.000472536	0.000453121	0.00768771	0.00420651	0.00186894	0.00186242	0.054945	0.285714	0.001998	0.00546821	0.033966	0.188902
Faecalibacterium	0.164737	0.0800972	1.78381	0.419133	0.303972	0.139216	1.27836	0.348093	0.539461	0.684194	0.001998	0.00546821	0.272727	0.489028
Campylobacter	0.030677	0.00977465	0.157664	0.0393788	0.0645494	0.0158223	0.134469	0.0258349	0.823177	0.951227	0.001998	0.00546821	0.25974	0.489028
unclassified (derived from unclassified sequences)	0.00755801	0.00264505	0.0588918	0.0079557	0.038595	0.0120231	0.0589885	0.00968935	0.113886	0.394805	0.001998	0.00546821	0.112887	0.376623
Gardnerella	0.0151239	0.00891035	0	0	0.0365271	0.0113486	0	0	0.142857	0.413793	0.001998	0.00546821	0.16983	0.420531
Collinsella	10.0074	4.49055	0.631737	0.206494	12.9259	2.36763	1.80594	1.42764	0.448551	0.630396	0.002997	0.0064935	0.731269	0.864227
Streptococcus	46.5185	18.2612	0.253703	0.0691181	0.126025	0.0201122	0.0981586	0.0148552	0.000999	0.017316	0.002997	0.0064935	0.001998	0.025974
unclassified (derived from Ruminococcaceae)	0.0687142	0.0310342	0.561309	0.0541251	0.192204	0.125223	0.329409	0.0628243	0.462537	0.632945	0.002997	0.0064935	0.038961	0.188902
Escherichia	0.116125	0.0562034	4.47976	1.92795	0.184861	0.144422	0.167513	0.106423	0.000999	0.017316	0.002997	0.0064935	0.000999	0.025974
Kineococcus	0.00326441	0.00326441	0	0	0.0107866	0.00291358	0	0	0.08991	0.375624	0.002997	0.0064935	0.115884	0.376623
Desulfovibrio	0.00437959	0.00265693	0.386254	0.216946	0.0448661	0.0211894	0.392391	0.167823	0.874126	0.967118	0.004995	0.0103896	0.9001	0.98402
Coprobacillus	0.0214826	0.0112011	0.194574	0.0655885	0.0354248	0.011468	0.0516942	0.017992	0.084915	0.375624	0.006993	0.013986	0.024975	0.162337
Holdemania	0	0	0.370123	0.187709	0.027304	0.027304	0.114638	0.0484941	0.312687	0.495867	0.007992	0.015392	0.164835	0.420531
unassigned	6.39022	0.567965	12.518	2.63973	5.65188	1.14814	7.90918	1.03694	0.1039	0.385914	0.00999	0.0185529	0.26374	0.489028
Megamonas	0.00579508	0.00579508	1.10128	0.415136	0.237528	0.134572	0.931429	0.447474	0.934066	0.971429	0.010989	0.0197044	0.543457	0.72078
unclassified (derived from Siphoviridae)	0.0460221	0.0142334	0.00130898	0.000590891	0.0129563	0.00338188	0.0115173	0.0104153	0.226773	0.413793	0.011988	0.0207792	0.03996	0.188902
Dehalococcoides	0.00489158	0.00202789	0.0434321	0.0123816	0.0203451	0.00735393	0.0248374	0.00627386	0.843157	0.953134	0.016983	0.0284876	0.05994	0.23976
Megasphaera	0.905795	0.771801	0.0149462	0.0101185	0.904517	0.398478	0.000644854	0.000289419	0.924076	0.971429	0.024975	0.0405844	0.939061	0.98402
Roseburia	0.320304	0.121918	0.928125	0.299475	0.358432	0.0767783	0.426791	0.0822275	0.226773	0.413793	0.054945	0.08658	0.152847	0.420531
Prevotella	0.470738	0.258923	11.8492	5.23406	8.4637	6.37426	16.2686	5.29717	0.212787	0.413793	0.072927	0.111317	0.707293	0.855331
unclassified (derived from Lachnospiraceae)	0.274104	0.101963	0.845084	0.315964	0.289615	0.0625502	0.342033	0.0556777	0.181818	0.413793	0.074925	0.111317	0.163836	0.420531
Enterococcus	0.65588	0.20189	0.396244	0.148686	5.98644	3.63199	0.207548	0.0904565	0.314685	0.495867	0.082917	0.119769	0.196803	0.426407
Butyrivibrio	0.0397288	0.0198286	0.0124589	0.00516309	0.0336189	0.0213823	0.00499275	0.00161533	0.68931	0.853431	0.0999	0.1404	0.98402	0.98402
Catenibacterium	0.880395	0.811105	0.51881	0.24498	3.12945	1.49935	0.697613	0.177318	0.2018	0.413793	0.10789	0.147639	0.3047	0.528147
Porphyromonas	0.00018886	0.000177673	0.00138281	0.000490842	0.0136399	0.0122675	0.0423536	0.0148935	0.004995	0.04329	0.11988	0.15984	0.150849	0.420531
Helicobacter	0.00430065	0.00136838	0.0451772	0.0212173	0.0293151	0.0233266	0.0484541	0.0179554	0.41459	0.601731	0.12488	0.162344	0.6004	0.761483
Eubacterium	0.874789	0.332551	2.13412	0.803445	0.893574	0.265689	0.868718	0.135696	0.21379	0.413793	0.2038	0.258478	0.17882	0.422665
Coprococcus	0.275865	0.110104	0.729315	0.279338	0.276104	0.0806854	0.261563	0.0782176	0.18282	0.413793	0.22178	0.274585	0.18781	0.424614
Klebsiella	0.0302226	0.0173341	0.0548545	0.0183582	0.00223626	0.00192584	0.00419154	0.00313643	0.002997	0.038961	0.352647	0.426457	0.415584	0.584064
Lactococcus	0.146567	0.0621754	0.00141791	0.000715483	0.000414188	0.000203792	0.0694007	0.052068	0.38961	0.595874	0.403596	0.476977	0.013986	0.103896
Ruminococcus	1.92859	0.896924	1.94967	0.80577	1.421	0.457041	0.641119	0.146006	0.17283	0.413793	0.57443	0.663786	0.54146	0.72078
Blautia	3.91408	1.40321	7.63442	3.35101	4.94229	1.41251	3.58699	0.890857	0.48352	0.644693	0.60839	0.672078	0.26374	0.489028
Bacillus	0.019582	0.00214998	0.022391	0.00405373	0.019949	0.00267567	0.0216692	0.00698417	0.97203	0.97203	0.61139	0.672078	0.90809	0.98402
Dorea	0.417696	0.16145	0.663152	0.265127	0.340477	0.0860684	0.286539	0.0656742	0.1958	0.413793	0.62038	0.672078	0.34765	0.564931
Subdoligranulum	0.0333663	0.0245856	0.0470155	0.0470155	0.0591676	0.0303112	0.0170297	0.0170297	0.93207	0.971429	0.71628	0.749091	0.39261	0.583306
unclassified (derived from Erysipelotrichaceae)	4.57633	3.47123	4.16931	2.23889	1.49183	0.452252	0.765398	0.142688	0.16583	0.413793	0.72028	0.749091	0.91209	0.98402
Neisseria	0.00793897	0.00234254	0.00459146	0.00154953	0.00698206	0.00243811	0.00922715	0.00477776	0.53247	0.684194	0.85914	0.875986	0.38162	0.583306
unclassified (derived from Peptostreptococcaceae)	1.11052	0.400245	0.752761	0.223233	0.875594	0.225002	1.39057	0.747103	0.70729	0.855327	0.8981	0.8981	0.41159	0.584064

## Sheet: S.3 Family
	Kibble-Kibble		Kibble-Canned		Canned-Kibble		Canned-Canned		Pre-weaning diet		Post-weaning diet		Pre x Post-weaning
Familly	Mean	SEM	Mean	SEM	Mean	SEM	Mean	SEM	P-value	FDR	P-value	FDR	P-value	FDR
Coriobacteriaceae	10.0279	4.50314	0.631737	0.206494	13.0043	2.40659	1.80594	1.42764	0.465534	0.640109	0.000999	0.00412088	0.762238	0.867374
Bacteroidaceae	0.147006	0.0445214	25.5404	8.41961	1.97786	1.14385	38.3087	9.33201	0.260739	0.53135	0.000999	0.00412088	0.394605	0.6248
Rikenellaceae	0	0	0.110986	0.0407993	0.0178512	0.0170056	0.223509	0.0785176	0.191808	0.470329	0.000999	0.00412088	0.305694	0.562265
Clostridiaceae	1.42266	0.421004	7.50177	1.79395	2.06887	0.414846	13.8397	9.15516	0.717283	0.910398	0.000999	0.00412088	0.863137	0.930521
unclassified (derived from Clostridiales)	0.198894	0.0193787	1.07586	0.158808	0.296112	0.0532427	0.806059	0.155144	0.451548	0.640109	0.000999	0.00412088	0.12987	0.428571
Fusobacteriaceae	0.0825555	0.0654989	4.86562	1.95233	0.0407928	0.0406389	4.74624	0.99189	0.945055	0.98601	0.000999	0.00412088	0.982018	0.982018
Enterobacteriaceae	0.240743	0.101484	8.05341	3.30422	0.322787	0.238751	0.333116	0.196861	0.001998	0.032967	0.000999	0.00412088	0.000999	0.032967
unclassified (derived from Bacteria)	0.0488007	0.0106082	0.122944	0.028782	0.0212756	0.00533253	0.0740799	0.00657956	0.023976	0.263736	0.000999	0.00412088	0.559441	0.769231
Bifidobacteriaceae	6.08242	3.46084	0.0456401	0.00948725	22.8496	9.40638	0.0357213	0.0042288	0.104895	0.388278	0.001998	0.0054945	0.083916	0.358974
Porphyromonadaceae	0.00844771	0.00201022	0.910778	0.339107	0.100254	0.0720608	1.22367	0.296531	0.408591	0.640109	0.001998	0.0054945	0.659341	0.836856
Lactobacillaceae	10.6379	4.22049	0.0323608	0.00822173	22.3358	8.71639	0.0184745	0.00206205	0.273726	0.53135	0.001998	0.0054945	0.281718	0.562265
Clostridiales Family XI. Incertae Sedis	0.219097	0.122367	0.00112906	0.00098983	0.00922402	0.00449812	0.00225973	0.00180061	0.046953	0.342857	0.001998	0.0054945	0.033966	0.276923
Campylobacteraceae	0.0307001	0.00976828	0.157664	0.0393788	0.0645494	0.0158223	0.134478	0.0258385	0.808192	0.952512	0.002997	0.00706436	0.277722	0.562265
unclassified (derived from unclassified sequences)	0.00755801	0.00264505	0.0588918	0.0079557	0.038595	0.0120231	0.0589885	0.00968935	0.08991	0.388278	0.002997	0.00706436	0.095904	0.358974
Kineosporiaceae	0.00326441	0.00326441	0	0	0.0107866	0.00291358	0	0	0.083916	0.388278	0.004995	0.010989	0.097902	0.358974
Leuconostocaceae	0.0203603	0.00647426	0.000228008	7.27574e-05	0.00255054	0.00138969	0.00281896	0.0023496	0.051948	0.342857	0.005994	0.0116354	0.001998	0.032967
Desulfovibrionaceae	0.00437959	0.00265693	0.38626	0.216944	0.0448661	0.0211894	0.392548	0.167764	0.867133	0.953846	0.005994	0.0116354	0.874126	0.930521
Streptococcaceae	46.665	18.3184	0.255121	0.0693239	0.126439	0.0202895	0.167559	0.0608867	0.000999	0.032967	0.007992	0.014652	0.004995	0.054945
unassigned	6.39022	0.567965	12.518	2.63973	5.65188	1.14814	7.90918	1.03694	0.125874	0.415384	0.008991	0.0156159	0.251748	0.562265
unclassified (derived from Dehalococcoidetes)	0.00489158	0.00202789	0.0434321	0.0123816	0.0203451	0.00735393	0.0248374	0.00627386	0.861139	0.953846	0.015984	0.0263736	0.041958	0.276923
Acidaminococcaceae	0.0203145	0.0093578	0.84416	0.130443	0.533756	0.455612	0.986582	0.0918196	0.203796	0.470329	0.017982	0.0282574	0.454545	0.681817
Siphoviridae	0.0463298	0.0141266	0.00880631	0.00382669	0.0131891	0.00338715	0.0116527	0.0104691	0.105894	0.388278	0.051948	0.077922	0.065934	0.358974
Prevotellaceae	0.470738	0.258923	11.8492	5.23406	8.46372	6.37428	16.2687	5.29715	0.213786	0.470329	0.064935	0.0931676	0.749251	0.867374
Enterococcaceae	0.655885	0.201892	0.396244	0.148686	5.98644	3.63199	0.207571	0.090472	0.314685	0.574322	0.070929	0.0975274	0.197802	0.543956
Helicobacteraceae	0.00431586	0.00136046	0.0451772	0.0212173	0.0293202	0.0233318	0.04847	0.0179657	0.42957	0.640109	0.14685	0.193842	0.59041	0.779341
Ruminococcaceae	2.19544	0.996729	4.34232	1.16462	1.97662	0.6349	2.30378	0.446126	0.1958	0.470329	0.15684	0.199066	0.30669	0.562265
Eubacteriaceae	0.874896	0.332552	2.13432	0.803458	0.893582	0.265685	0.868735	0.13569	0.20879	0.470329	0.21978	0.26862	0.19481	0.543956
Lachnospiraceae	5.2418	1.89964	10.8127	4.49953	6.25622	1.68294	4.92367	1.11152	0.37562	0.619773	0.46254	0.545136	0.22378	0.562265
Erysipelotrichaceae	5.51979	3.40893	5.25281	2.50437	4.68402	1.93793	1.62934	0.252972	0.33067	0.574322	0.49151	0.559304	0.55544	0.769231
Bacillaceae	0.0195905	0.00214711	0.0225487	0.00409519	0.0200657	0.00263382	0.0217355	0.00697423	0.97502	0.98601	0.62038	0.682418	0.90809	0.936468
Neisseriaceae	0.00794428	0.00234429	0.00460427	0.00154445	0.00713801	0.00255846	0.00922715	0.00477776	0.56044	0.739781	0.83616	0.890106	0.3976	0.6248
Peptostreptococcaceae	1.19045	0.382735	0.752761	0.223233	0.88067	0.225021	1.45277	0.808147	0.77722	0.949936	0.92008	0.948832	0.33067	0.574322
Veillonellaceae	0.954582	0.761377	1.12479	0.420976	1.14837	0.371652	0.949183	0.446572	0.98601	0.98601	0.98801	0.98801	0.72128	0.867374

## Sheet: S.4 Class
	Kibble-Kibble		Kibble-Canned		Canned-Kibble		Canned-Canned		Pre-weaning diet		Post-weaning diet		Pre x Post-weaning
Class	Mean	SEM	Mean	SEM	Mean	SEM	Mean	SEM	P-value	FDR	P-value	FDR	P-value	FDR
Bacilli	58.4177	14.5555	0.711586	0.140815	28.5	10.0358	0.420648	0.133077	0.091908	0.22927	0.000999	0.0028305	0.091908	0.362304
Fusobacteriia	0.0830348	0.0654852	4.86562	1.95233	0.0407928	0.0406389	4.74625	0.991889	0.946054	0.946054	0.000999	0.0028305	0.973027	0.973027
Epsilonproteobacteria	0.0350506	0.00925709	0.202841	0.0318114	0.0938696	0.0388827	0.182948	0.0375261	0.525475	0.744423	0.000999	0.0028305	0.235764	0.500999
Gammaproteobacteria	0.260258	0.102398	8.07178	3.306	0.33653	0.23787	0.34617	0.203864	0.000999	0.016983	0.000999	0.0028305	0.000999	0.016983
unclassified (derived from Bacteria)	0.0488007	0.0106082	0.122944	0.028782	0.0212756	0.00533253	0.0740799	0.00657956	0.02997	0.22927	0.000999	0.0028305	0.531469	0.738114
unclassified (derived from unclassified sequences)	0.00755801	0.00264505	0.0588918	0.0079557	0.038595	0.0120231	0.0589885	0.00968935	0.0999	0.22927	0.000999	0.0028305	0.108891	0.362304
Actinobacteria (class)	16.1297	7.93331	0.69339	0.222208	35.8844	9.46676	1.84549	1.43188	0.107892	0.22927	0.001998	0.00485229	0.170829	0.41487
Bacteroidia	0.626191	0.303233	38.4114	11.8862	10.5597	7.58355	56.0246	12.0643	0.161838	0.275125	0.002997	0.00636863	0.686314	0.833381
Deltaproteobacteria	0.0062211	0.00252693	0.38643	0.216927	0.0450908	0.0211663	0.39275	0.167748	0.868132	0.946054	0.004995	0.0084915	0.9001	0.956356
Mollicutes	0.0308841	0.0129344	0.00480795	0.00146436	0.00766427	0.00305389	0.00419164	0.00155002	0.067932	0.22927	0.004995	0.0084915	0.110889	0.362304
unassigned	6.39022	0.567965	12.518	2.63973	5.65188	1.14814	7.90918	1.03694	0.132867	0.250971	0.005994	0.00926345	0.278721	0.507792
Dehalococcoidetes	0.00489158	0.00202789	0.0434321	0.0123816	0.0203451	0.00735393	0.0248374	0.00627386	0.849151	0.946054	0.016983	0.0240593	0.036963	0.314186
Clostridia	11.3539	3.862	26.6212	8.24079	12.3838	3.07509	24.1973	10.3504	0.916084	0.946054	0.073926	0.0966725	0.819181	0.928405
Betaproteobacteria	0.00961318	0.00253408	0.0114847	0.0022035	0.0132748	0.00694501	0.178583	0.106135	0.063936	0.22927	0.082917	0.100685	0.127872	0.362304
unclassified (derived from Viruses)	0.0554943	0.014928	0.0260101	0.0135335	0.0167862	0.00281807	0.0138366	0.0103376	0.041958	0.22927	0.185814	0.210589	0.298701	0.507792
Negativicutes	0.974897	0.75626	1.96895	0.521539	1.68213	0.705199	1.93576	0.407603	0.58841	0.769459	0.33467	0.355587	0.56444	0.738114
Erysipelotrichi	5.51979	3.40893	5.25281	2.50437	4.68402	1.93793	1.62934	0.252972	0.37063	0.572792	0.52547	0.52547	0.56144	0.738114

## Sheet: S.5 Phyla
	Kibble-Kibble		Kibble-Canned		Canned-Kibble		Canned-Canned		Pre-weaning diet		Post-weaning diet		Pre x Post-weaning
Phyla	Mean	SEM	Mean	SEM	Mean	SEM	Mean	SEM	P-value	FDR	P-value	FDR	P-value	FDR
Fusobacteria	0.0830348	0.0654852	4.86562	1.95233	0.0407928	0.0406389	4.74625	0.991889	0.953047	0.953047	0.000999	0.003663	0.976024	0.976024
Proteobacteria	0.319394	0.100252	8.67735	3.47561	0.495274	0.284853	1.10377	0.135999	0.005994	0.065934	0.000999	0.003663	0.002997	0.032967
Actinobacteria	16.1297	7.93331	0.69339	0.222208	35.8844	9.46676	1.84549	1.43188	0.121878	0.168956	0.001998	0.003663	0.140859	0.30989
Bacteroidetes	0.627774	0.30328	38.4143	11.8868	10.5611	7.58414	56.0291	12.0648	0.148851	0.181929	0.001998	0.003663	0.707293	0.778022
unclassified (derived from Bacteria)	0.0488007	0.0106082	0.122944	0.028782	0.0212756	0.00533253	0.0740799	0.00657956	0.011988	0.065934	0.001998	0.003663	0.559441	0.683761
unclassified (derived from unclassified sequences)	0.00755801	0.00264505	0.0588918	0.0079557	0.038595	0.0120231	0.0589885	0.00968935	0.097902	0.168956	0.001998	0.003663	0.095904	0.30989
Firmicutes	76.2663	8.46734	34.5545	10.6588	47.2499	7.90522	28.183	10.4339	0.076923	0.168956	0.005994	0.00824175	0.225774	0.383241
unassigned	6.39022	0.567965	12.518	2.63973	5.65188	1.14814	7.90918	1.03694	0.122877	0.168956	0.005994	0.00824175	0.257742	0.383241
Tenericutes	0.0308841	0.0129344	0.00480795	0.00146436	0.00766427	0.00305389	0.00419164	0.00155002	0.07992	0.168956	0.008991	0.010989	0.126873	0.30989
Chloroflexi	0.00493416	0.00203252	0.043469	0.0124072	0.0203451	0.00735393	0.0248659	0.00625251	0.873127	0.953047	0.010989	0.0120879	0.040959	0.225274
unclassified (derived from Viruses)	0.0554943	0.014928	0.0260101	0.0135335	0.0167862	0.00281807	0.0138366	0.0103376	0.025974	0.095238	0.207792	0.207792	0.278721	0.383241

## Sheet: S.6 KO functional description
level_1	level_2	level_3	Function	id	Kibble-Kibble		Kibble-Canned		Canned-Kibble		Canned-Canned		Pre-weaning diet		Post-weaning diet		Pre x Post-weaning
					Mean	SEM	Mean	SEM	Mean	SEM	Mean	SEM	P-value	FDR	P-value	FDR	P-value	FDR
Cellular Processes	Cell growth and death	04110 Cell cycle [PATH:ko04110]	APC5; anaphase-promoting complex subunit 5	K03352	0	0	0.00139213	0.00100825	0	0	0.00012508	7.67804e-05	0.193806	0.394937	0.005994	0.0141022	0.216783	0.407137
Cellular Processes	Cell growth and death	04112 Cell cycle - Caulobacter [PATH:ko04112]	clpP, CLPP; ATP-dependent Clp protease, protease subunit [EC:3.4.21.92]	K01358	0.275105	0.0870819	0.432903	0.103598	0.319722	0.0370897	0.276062	0.0441622	0.48452	0.688977	0.44655	0.502903	0.1978	0.382024
Cellular Processes	Cell growth and death	04112 Cell cycle - Caulobacter [PATH:ko04112]	clpX, CLPX; ATP-dependent Clp protease ATP-binding subunit ClpX	K03544	0.394806	0.0869333	0.592025	0.122324	0.402116	0.0750465	0.421358	0.0591157	0.3956	0.600131	0.24875	0.303663	0.34166	0.538499
Cellular Processes	Cell growth and death	04112 Cell cycle - Caulobacter [PATH:ko04112]	dnaA; chromosomal replication initiator protein	K02313	0.147244	0.0652758	0.0438917	0.0438917	0.279202	0.0790115	0.0971854	0.0612957	0.162837	0.353549	0.038961	0.0634956	0.546454	0.723758
Cellular Processes	Cell growth and death	04112 Cell cycle - Caulobacter [PATH:ko04112]	dnaB; replicative DNA helicase [EC:3.6.4.12]	K02314	0.151484	0.0618479	0.0452633	0.0452633	0.188921	0.0852386	0.170857	0.0705252	0.1968	0.399779	0.44256	0.499714	0.46753	0.656167
Cellular Processes	Cell growth and death	04112 Cell cycle - Caulobacter [PATH:ko04112]	ftsA; cell division protein FtsA	K03590	0.200118	0.0821284	0.0353749	0.0145707	0.0655561	0.0360527	0.0159163	0.0159163	0.12987	0.297437	0.031968	0.0547902	0.227772	0.420497
Cellular Processes	Cell growth and death	04112 Cell cycle - Caulobacter [PATH:ko04112]	ftsQ; cell division protein FtsQ	K03589	0.0402091	0.0164765	0.00694656	0.00694656	0.0535642	0.0151815	0.0111381	0.0111381	0.507493	0.706885	0.010989	0.0231592	0.727273	0.838762
Cellular Processes	Cell growth and death	04112 Cell cycle - Caulobacter [PATH:ko04112]	ftsW, spoVE; cell division protein FtsW	K03588	0.106681	0.0474661	0.0220343	0.0220343	0.0524396	0.0321588	0.0226387	0.0226387	0.363636	0.571932	0.068931	0.100787	0.363636	0.561516
Cellular Processes	Cell growth and death	04112 Cell cycle - Caulobacter [PATH:ko04112]	ftsZ; cell division protein FtsZ	K03531	0.428737	0.0971997	0.199021	0.0866988	0.396203	0.0546965	0.25073	0.0718382	0.912088	0.96504	0.037962	0.0624178	0.611389	0.764896
Cellular Processes	Cell growth and death	04112 Cell cycle - Caulobacter [PATH:ko04112]	murG; UDP-N-acetylglucosamine--N-acetylmuramyl-(pentapeptide) pyrophosphoryl-undecaprenol N-acetylglucosamine transferase [EC:2.4.1.227]	K02563	0.105445	0.0431897	0	0	0.045826	0.0281047	0.0264612	0.0264612	0.616384	0.792057	0.062937	0.0936097	0.143856	0.302191
Cellular Processes	Cell motility	02030 Bacterial chemotaxis [PATH:ko02030]	dppA; dipeptide transport system substrate-binding protein	K12368	0.000963069	0.000431199	0.0221722	0.0075671	0.000856223	0.000856223	0.000355021	0.000233088	0.000999	0.00710278	0.000999	0.00455178	0.001998	0.00844906
Cellular Processes	Cell motility	02030 Bacterial chemotaxis [PATH:ko02030]	malE; maltose/maltodextrin transport system substrate-binding protein	K10108	0.0766382	0.0313189	0.00844755	0.00600314	0.0920389	0.0381562	0.0236904	0.0222405	0.54046	0.737716	0.03996	0.0647973	0.99401	0.997092
Cellular Processes	Cell motility	02030 Bacterial chemotaxis [PATH:ko02030]	tap; methyl-accepting chemotaxis protein IV, peptide sensor receptor	K05877	0.000185596	0.000185596	0.00856831	0.00389783	8.56223e-05	8.56223e-05	0.000131869	8.07527e-05	0.000999	0.00710278	0.000999	0.00455178	0.000999	0.00534176
Cellular Processes	Cell motility	02030 Bacterial chemotaxis [PATH:ko02030]	tar; methyl-accepting chemotaxis protein II, aspartate sensor receptor	K05875	0.000125706	0.000104596	0.0121963	0.00429436	0.000342489	0.000342489	0.000161034	0.000102789	0.000999	0.00710278	0.000999	0.00455178	0.000999	0.00534176
Cellular Processes	Cell motility	02030 Bacterial chemotaxis [PATH:ko02030]	trg; methyl-accepting chemotaxis protein III, ribose and galactose sensor receptor	K05876	0.000216844	0.00018034	0.0107858	0.00312373	2.48803e-05	2.48803e-05	0.00022694	0.000160907	0.000999	0.00710278	0.000999	0.00455178	0.000999	0.00534176
Cellular Processes	Cell motility	02030 Bacterial chemotaxis [PATH:ko02030]	tsr; methyl-accepting chemotaxis protein I, serine sensor receptor	K05874	0.000116695	7.1761e-05	0.016901	0.00597113	0.000905984	0.000845157	0.00022694	0.000160907	0.001998	0.010219	0.000999	0.00455178	0.000999	0.00534176
Cellular Processes	Cell motility	02040 Flagellar assembly [PATH:ko02040]	flgA; flagella basal body P-ring formation protein FlgA	K02386	0	0	0.00736435	0.00220266	0.000171245	0.000171245	9.88588e-05	9.88588e-05	0.000999	0.00710278	0.000999	0.00455178	0.000999	0.00534176
Cellular Processes	Cell motility	02040 Flagellar assembly [PATH:ko02040]	flgM; negative regulator of flagellin synthesis FlgM	K02398	3.12476e-05	3.12476e-05	0.00233158	0.000860524	0	0	9.51281e-05	6.26675e-05	0.006993	0.02549	0.000999	0.00455178	0.005994	0.0209063
Cellular Processes	Cell motility	02040 Flagellar assembly [PATH:ko02040]	flgN; flagella synthesis protein FlgN	K02399	0	0	0.00507997	0.00198341	8.56223e-05	8.56223e-05	3.29529e-05	3.29529e-05	0.000999	0.00710278	0.000999	0.00455178	0.000999	0.00534176
Cellular Processes	Cell motility	02040 Flagellar assembly [PATH:ko02040]	flhD; flagellar transcriptional activator FlhD	K02403	3.14421e-05	3.14421e-05	0.00248106	0.000853666	0.000171245	0.000171245	3.29529e-05	3.29529e-05	0.004995	0.019646	0.004995	0.0120814	0.001998	0.00844906
Cellular Processes	Cell motility	02040 Flagellar assembly [PATH:ko02040]	fliI; flagellum-specific ATP synthase [EC:3.6.3.14]	K02412	0.000939461	0.000939461	0.103398	0.0571468	0	0	0.0303485	0.0102697	0.186813	0.38616	0.000999	0.00455178	0.203796	0.386108
Cellular Processes	Transport and catabolism	04142 Lysosome [PATH:ko04142]	E3.2.1.31, GUSB, uidA; beta-glucuronidase [EC:3.2.1.31]	K01195	0.0022337	0.00136787	0.00637137	0.00637137	0.00261823	0.00104032	0.00662605	0.00477911	0.8991	0.960481	0.44156	0.499457	0.98102	0.989431
Cellular Processes	Transport and catabolism	04142 Lysosome [PATH:ko04142]	NEU1; sialidase-1 [EC:3.2.1.18]	K01186	0.00157179	0.00157179	0.0968789	0.0192747	0.00198977	0.00198977	0.190702	0.07305	0.247752	0.471457	0.000999	0.00455178	0.234765	0.426675
Cellular Processes	Transport and catabolism	04146 Peroxisome [PATH:ko04146]	E2.7.1.36, MVK, mvaK1; mevalonate kinase [EC:2.7.1.36]	K00869	0.0544388	0.0222884	0.000606295	0.000393224	0.0153349	0.0124342	0.00107472	0.000812484	0.094905	0.237998	0.008991	0.0196526	0.100899	0.233149
Cellular Processes	Transport and catabolism	04146 Peroxisome [PATH:ko04146]	E3.6.1.22, NUDT12, nudC; NAD+ diphosphatase [EC:3.6.1.22]	K03426	0.0316797	0.0129367	0.00783148	0.00783148	0.0511852	0.0170723	0.0206259	0.0127847	0.245754	0.469728	0.061938	0.0926564	0.806194	0.897775
Cellular Processes	Transport and catabolism	04146 Peroxisome [PATH:ko04146]	SOD2; superoxide dismutase, Fe-Mn family [EC:1.15.1.1]	K04564	0.0475292	0.0177576	0.0117693	0.0117693	0.00760912	0.00535988	0.00652468	0.00652468	0.06993	0.186962	0.12288	0.163924	0.13986	0.296687
Cellular Processes	Transport and catabolism	04146 Peroxisome [PATH:ko04146]	katE, CAT, catB, srpA; catalase [EC:1.11.1.6]	K03781	0.000908393	0.000707202	0.0187314	0.00791738	0	0	0.00656358	0.00194455	0.127872	0.294949	0.001998	0.00633679	0.227772	0.420497
Environmental Information Processing	Membrane transport	02010 ABC transporters [PATH:ko02010]	ABC-2.CPSE.A; capsular polysaccharide transport system ATP-binding protein	K09689	0	0	0.000676045	0.000514236	0.000217534	0.000165843	0.000131812	0.000131812	0.76024	0.880708	0.38661	0.445479	0.13087	0.283661
Environmental Information Processing	Membrane transport	02010 ABC transporters [PATH:ko02010]	ABC.ARG.S, argT; lysine/arginine/ornithine transport system substrate-binding protein	K10013	3.61331e-05	3.61331e-05	0.00596818	0.00194899	0	0	0.000197831	0.000131911	0.000999	0.00710278	0.000999	0.00455178	0.000999	0.00534176
Environmental Information Processing	Membrane transport	02010 ABC transporters [PATH:ko02010]	ABC.FEV.S; iron complex transport system substrate-binding protein	K02016	0.0660222	0.0269795	0.0249545	0.0249545	0	0	0.0550644	0.0550644	0.73027	0.863775	0.73826	0.779627	0.24675	0.4447
Environmental Information Processing	Membrane transport	02010 ABC transporters [PATH:ko02010]	ABC.NGC.P1; N-acetylglucosamine transport system permease protein	K10202	0.000451664	0.000451664	0.0129829	0.00923819	9.25778e-05	9.25778e-05	0.0133096	0.0108608	0.976024	0.986168	0.050949	0.0793357	0.915085	0.963482
Environmental Information Processing	Membrane transport	02010 ABC transporters [PATH:ko02010]	ABC.NGC.P; N-acetylglucosamine transport system permease protein	K10201	0.000266307	0.000229037	0.00471161	0.00208411	0.000157236	0.000157236	0.0142146	0.0111746	0.68032	0.840013	0.000999	0.00455178	0.645355	0.78782
Environmental Information Processing	Membrane transport	02010 ABC transporters [PATH:ko02010]	ABC.VB12.S1, btuF; vitamin B12 transport system substrate-binding protein	K06858	0.000556788	0.000556788	0.0060669	0.00213362	0.000563494	0.000503604	0.000161034	0.000102789	0.002997	0.0133269	0.018981	0.0355963	0.005994	0.0209063
Environmental Information Processing	Membrane transport	02010 ABC transporters [PATH:ko02010]	ABCC-BAC; ATP-binding cassette, subfamily C, bacterial	K06148	0.102075	0.0625382	0.0259279	0.0259279	0.109149	0.109149	0.0948715	0.0948715	0.64835	0.815321	0.58442	0.637639	0.73227	0.842273
Environmental Information Processing	Membrane transport	02010 ABC transporters [PATH:ko02010]	aapJ, bztA; general L-amino acid transport system substrate-binding protein	K09969	1.80666e-05	1.80666e-05	0.0110192	0.00447895	0.000734739	0.000674262	9.88588e-05	9.88588e-05	0.007992	0.0285681	0.004995	0.0120814	0.002997	0.0116811
Environmental Information Processing	Membrane transport	02010 ABC transporters [PATH:ko02010]	aapM, bztC; general L-amino acid transport system permease protein	K09971	5.41997e-05	5.41997e-05	0.0103774	0.00404834	0	0	0.000230671	0.000230671	0.000999	0.00710278	0.001998	0.00633679	0.002997	0.0116811
Environmental Information Processing	Membrane transport	02010 ABC transporters [PATH:ko02010]	aapQ, bztB; general L-amino acid transport system permease protein	K09970	0.00010764	0.00010764	0.0129834	0.00504016	0.000452992	0.000422579	0.000197718	0.000197718	0.001998	0.010219	0.000999	0.00455178	0.000999	0.00534176
Environmental Information Processing	Membrane transport	02010 ABC transporters [PATH:ko02010]	alsA; D-allose transport system ATP-binding protein [EC:3.6.3.17]	K10551	0.000506148	0.000342297	0.00346912	0.00261502	0.000870122	0.00075192	0.000197718	0.000197718	0.35664	0.566944	0.57143	0.625047	0.18781	0.369907
Environmental Information Processing	Membrane transport	02010 ABC transporters [PATH:ko02010]	alsB; D-allose transport system substrate-binding protein	K10549	0.000203662	0.000181922	0.00297828	0.00173014	0.000513734	0.000513734	3.29529e-05	3.29529e-05	0.16484	0.356098	0.27273	0.32921	0.05994	0.152682
Environmental Information Processing	Membrane transport	02010 ABC transporters [PATH:ko02010]	alsC; D-allose transport system permease protein	K10550	0	0	0.00353323	0.00261305	0.000759619	0.000670226	0.000197718	0.000197718	0.505495	0.706885	0.235764	0.291941	0.057942	0.147884
Environmental Information Processing	Membrane transport	02010 ABC transporters [PATH:ko02010]	araH; L-arabinose transport system permease protein	K10538	0.000185596	0.000185596	0.00692788	0.00220885	8.56223e-05	8.56223e-05	6.59059e-05	6.59059e-05	0.000999	0.00710278	0.000999	0.00455178	0.000999	0.00534176
Environmental Information Processing	Membrane transport	02010 ABC transporters [PATH:ko02010]	artM; arginine transport system permease protein	K09998	0	0	0.00533779	0.00238937	0.000110503	8.29762e-05	9.89156e-05	6.59555e-05	0.000999	0.00710278	0.000999	0.00455178	0.000999	0.00534176
Environmental Information Processing	Membrane transport	02010 ABC transporters [PATH:ko02010]	artQ; arginine transport system permease protein	K09999	1.80666e-05	1.80666e-05	0.00633266	0.00254555	8.56223e-05	8.56223e-05	6.59059e-05	6.59059e-05	0.000999	0.00710278	0.001998	0.00633679	0.000999	0.00534176
Environmental Information Processing	Membrane transport	02010 ABC transporters [PATH:ko02010]	cbiO; cobalt/nickel transport system ATP-binding protein	K02006	0.292866	0.119609	0	0	0.215012	0.136152	0.0981339	0.0981339	0.88611	0.952352	0.1039	0.141821	0.48052	0.667876
Environmental Information Processing	Membrane transport	02010 ABC transporters [PATH:ko02010]	cbiQ; cobalt/nickel transport system permease protein	K02008	0.192201	0.0791102	0.00778723	0.00778723	0.291735	0.0735477	0.0368414	0.0368414	0.265734	0.488437	0.002997	0.00832214	0.559441	0.734941
Environmental Information Processing	Membrane transport	02010 ABC transporters [PATH:ko02010]	cysU; sulfate transport system permease protein	K02046	0	0	0.00729121	0.00254466	0.000428112	0.000428112	0.000197718	0.000197718	0.004995	0.019646	0.003996	0.0103004	0.002997	0.0116811
Environmental Information Processing	Membrane transport	02010 ABC transporters [PATH:ko02010]	cysW; sulfate transport system permease protein	K02047	7.22662e-05	7.22662e-05	0.00705586	0.00322808	0	0	9.88588e-05	9.88588e-05	0.003996	0.0166801	0.001998	0.00633679	0.004995	0.0179543
Environmental Information Processing	Membrane transport	02010 ABC transporters [PATH:ko02010]	dppC; dipeptide transport system permease protein	K12370	0.00150696	0.00150696	0.0103405	0.00392363	0.000560023	0.000504158	0.000164765	0.000164765	0.006993	0.02549	0.052947	0.0814666	0.031968	0.0917219
Environmental Information Processing	Membrane transport	02010 ABC transporters [PATH:ko02010]	dppF; dipeptide transport system ATP-binding protein	K12372	0.361274	0.14765	0.00786826	0.00482609	0.370176	0.239858	0.000900298	0.000564634	0.971029	0.98497	0.028971	0.0507287	0.848152	0.923829
Environmental Information Processing	Membrane transport	02010 ABC transporters [PATH:ko02010]	ftsE; cell division transport system ATP-binding protein	K09812	0.0682493	0.0284902	0	0	0.104878	0.0591783	0.0135107	0.0135107	0.555445	0.747914	0.016983	0.0328	0.783217	0.881289
Environmental Information Processing	Membrane transport	02010 ABC transporters [PATH:ko02010]	ftsX; cell division transport system permease protein	K09811	0.0625804	0.0257397	0.0159727	0.0159727	0.0155999	0.0155999	0.0138732	0.0138732	0.14186	0.320361	0.17982	0.229701	0.19181	0.376064
Environmental Information Processing	Membrane transport	02010 ABC transporters [PATH:ko02010]	gltK; glutamate/aspartate transport system permease protein	K10002	0	0	0.00507326	0.00186778	0.000171245	0.000171245	3.29529e-05	3.29529e-05	0.005994	0.0224169	0.004995	0.0120814	0.001998	0.00844906
Environmental Information Processing	Membrane transport	02010 ABC transporters [PATH:ko02010]	gltL; glutamate/aspartate transport system ATP-binding protein [EC:3.6.3.-]	K10004	0	0	0.00984005	0.00368256	0	0	0.00906773	0.00407004	0.966034	0.983515	0.002997	0.00832214	0.963037	0.979693
Environmental Information Processing	Membrane transport	02010 ABC transporters [PATH:ko02010]	gluD; glutamate transport system permease protein	K10007	0.0331242	0.0202876	0.00386384	0.00134394	0.0529651	0.019903	0.00874841	0.00762629	0.39061	0.596752	0.02997	0.0520553	0.64236	0.78782
Environmental Information Processing	Membrane transport	02010 ABC transporters [PATH:ko02010]	hisJ; histidine transport system substrate-binding protein	K10014	0.000216844	0.00018034	0.00628822	0.00198709	0.000171245	0.000171245	9.88588e-05	9.88588e-05	0.000999	0.00710278	0.001998	0.00633679	0.000999	0.00534176
Environmental Information Processing	Membrane transport	02010 ABC transporters [PATH:ko02010]	hisM; histidine transport system permease protein	K10015	0	0	0.0063422	0.00245875	0.000256867	0.000256867	0.000164765	0.000164765	0.000999	0.00710278	0.000999	0.00455178	0.000999	0.00534176
Environmental Information Processing	Membrane transport	02010 ABC transporters [PATH:ko02010]	hisQ; histidine transport system permease protein	K10016	0.000185596	0.000185596	0.00521406	0.00206569	0.000281747	0.000251802	9.89156e-05	6.59555e-05	0.001998	0.010219	0.004995	0.0120814	0.001998	0.00844906
Environmental Information Processing	Membrane transport	02010 ABC transporters [PATH:ko02010]	livH; branched-chain amino acid transport system permease protein	K01997	0.163393	0.0464229	0.0880467	0.0585692	0.17794	0.0676903	0.0411295	0.0119595	0.758242	0.879969	0.054945	0.0837442	0.56044	0.735506
Environmental Information Processing	Membrane transport	02010 ABC transporters [PATH:ko02010]	lptF; lipopolysaccharide export system permease protein	K07091	4.93142e-05	3.1946e-05	0.0109308	0.00436511	0.000684978	0.000684978	0.000197718	0.000197718	0.008991	0.0316151	0.004995	0.0120814	0.001998	0.00844906
Environmental Information Processing	Membrane transport	02010 ABC transporters [PATH:ko02010]	lsrA, ego; AI-2 transport system ATP-binding protein	K10558	0	0	0.0106645	0.00468612	0	0	0.000197718	0.000197718	0.004995	0.019646	0.002997	0.00832214	0.003996	0.0150753
Environmental Information Processing	Membrane transport	02010 ABC transporters [PATH:ko02010]	lsrC; AI-2 transport system permease protein	K10556	0	0	0.0049155	0.00177501	0	0	3.29529e-05	3.29529e-05	0.002997	0.0133269	0.001998	0.00633679	0.004995	0.0179543
Environmental Information Processing	Membrane transport	02010 ABC transporters [PATH:ko02010]	lsrD; AI-2 transport system permease protein	K10557	3.61331e-05	3.61331e-05	0.00405341	0.00221568	0	0	6.59059e-05	6.59059e-05	0.000999	0.00710278	0.000999	0.00455178	0.000999	0.00534176
Environmental Information Processing	Membrane transport	02010 ABC transporters [PATH:ko02010]	malF; maltose/maltodextrin transport system permease protein	K10109	0.183336	0.0472669	0.0146031	0.0078556	0.205529	0.0581718	0.0191269	0.0148528	0.728272	0.862199	0.001998	0.00633679	0.822178	0.909317
Environmental Information Processing	Membrane transport	02010 ABC transporters [PATH:ko02010]	malG; maltose/maltodextrin transport system permease protein	K10110	0.131945	0.0331966	0.0066158	0.00477915	0.11543	0.031777	0.0169983	0.0134498	0.89011	0.95534	0.000999	0.00455178	0.562438	0.736637
Environmental Information Processing	Membrane transport	02010 ABC transporters [PATH:ko02010]	mglA; methyl-galactoside transport system ATP-binding protein [EC:3.6.3.17]	K10542	0.220649	0.130127	0.267698	0.0960068	0.170825	0.0556161	0.227764	0.047572	0.61239	0.789778	0.57343	0.626705	0.94905	0.972599
Environmental Information Processing	Membrane transport	02010 ABC transporters [PATH:ko02010]	mglC; methyl-galactoside transport system permease protein	K10541	0.0050767	0.0050767	0.056433	0.0422613	0.0108727	0.0108727	0.0251761	0.0251761	0.62637	0.799823	0.26673	0.323173	0.59241	0.753024
Environmental Information Processing	Membrane transport	02010 ABC transporters [PATH:ko02010]	msmE; multiple sugar transport system substrate-binding protein	K10117	0.169609	0.011009	0.00414355	0.00279709	0.126373	0.0273773	0.0148983	0.0121136	0.331668	0.543524	0.000999	0.00455178	0.105894	0.239977
Environmental Information Processing	Membrane transport	02010 ABC transporters [PATH:ko02010]	msmF; multiple sugar transport system permease protein	K10118	0.228114	0.0232132	0	0	0.102615	0.0264818	0.00998474	0.00998474	0.010989	0.0379194	0.000999	0.00455178	0.004995	0.0179543
Environmental Information Processing	Membrane transport	02010 ABC transporters [PATH:ko02010]	msmX, msmK; maltose/maltodextrin transport system ATP-binding protein	K10112	0.460453	0.0808565	0.47049	0.129622	0.312405	0.0483083	0.256026	0.0605948	0.057942	0.159525	0.785215	0.824731	0.719281	0.835912
Environmental Information Processing	Membrane transport	02010 ABC transporters [PATH:ko02010]	phnK; putative phosphonate transport system ATP-binding protein	K05781	0	0	0.0100177	0.00332456	0.00107723	0.00101617	0.00111007	0.000482592	0.025974	0.0798346	0.001998	0.00633679	0.001998	0.00844906
Environmental Information Processing	Membrane transport	02010 ABC transporters [PATH:ko02010]	phnL; putative phosphonate transport system ATP-binding protein	K05780	0.000311302	0.000183633	0.00617103	0.00194953	0.000483577	0.000385567	0.000164821	0.000104229	0.000999	0.00710278	0.002997	0.00832214	0.000999	0.00534176
Environmental Information Processing	Membrane transport	02010 ABC transporters [PATH:ko02010]	potA; spermidine/putrescine transport system ATP-binding protein [EC:3.6.3.31]	K11072	0.111884	0.0457102	0.020707	0.020707	0.0341149	0.0341149	0.0306462	0.0306462	0.33766	0.5496	0.16284	0.211774	0.2018	0.384014
Environmental Information Processing	Membrane transport	02010 ABC transporters [PATH:ko02010]	potB; spermidine/putrescine transport system permease protein	K11071	0.0623171	0.0256013	0.00637137	0.00637137	0.0250886	0.0250886	0.0534643	0.0237557	0.833167	0.923046	0.528472	0.581994	0.067932	0.170027
Environmental Information Processing	Membrane transport	02010 ABC transporters [PATH:ko02010]	potC; spermidine/putrescine transport system permease protein	K11070	0.0686949	0.028239	0.0056192	0.0056192	0.0265235	0.0265235	0.0616201	0.0262595	0.815185	0.910138	0.517483	0.571839	0.052947	0.137854
Environmental Information Processing	Membrane transport	02010 ABC transporters [PATH:ko02010]	potD; spermidine/putrescine transport system substrate-binding protein	K11069	0.0824409	0.0336826	0.00840667	0.00840667	0.0191636	0.0191636	0.0173662	0.0173662	0.212787	0.42167	0.086913	0.122245	0.075924	0.186424
Environmental Information Processing	Membrane transport	02010 ABC transporters [PATH:ko02010]	proW; glycine betaine/proline transport system permease protein	K02001	0.000238275	0.000151337	0.0155224	0.00390917	0.0308863	0.0236136	0.00350594	0.00143035	0.659341	0.827534	0.883117	0.906231	0.011988	0.0389761
Environmental Information Processing	Membrane transport	02010 ABC transporters [PATH:ko02010]	proX; glycine betaine/proline transport system substrate-binding protein	K02002	6.24952e-05	6.24952e-05	0.0129588	0.00269134	0.029809	0.0226403	0.00248075	0.00078425	0.58442	0.771673	0.79321	0.830432	0.00999	0.0334898
Environmental Information Processing	Membrane transport	02010 ABC transporters [PATH:ko02010]	pstA; phosphate transport system permease protein	K02038	0.131802	0.0557479	0	0	0.10045	0.0619045	0.0150924	0.0150924	0.9001	0.960481	0.035964	0.0598167	0.566434	0.739622
Environmental Information Processing	Membrane transport	02010 ABC transporters [PATH:ko02010]	pstB; phosphate transport system ATP-binding protein [EC:3.6.3.27]	K02036	0.254323	0.104005	0.0247333	0.0247333	0.151323	0.0971905	0.0258351	0.0258351	0.505495	0.706885	0.025974	0.0462316	0.465534	0.654784
Environmental Information Processing	Membrane transport	02010 ABC transporters [PATH:ko02010]	pstS; phosphate transport system substrate-binding protein	K02040	0.0633407	0.0259112	0	0	0.0678908	0.0425173	0.0260658	0.0260658	0.57043	0.758619	0.10889	0.147543	0.64835	0.78818
Environmental Information Processing	Membrane transport	02010 ABC transporters [PATH:ko02010]	rbsD; D-ribose pyranase [EC:5.-.-.-]	K06726	0.000270998	0.000270998	0	0	0.0127167	0.00897974	0.00530542	0.00530542	0.060939	0.166361	0.465534	0.520208	0.498501	0.680443
Environmental Information Processing	Membrane transport	02010 ABC transporters [PATH:ko02010]	sitC; manganese/iron transport system permease protein	K11605	0	0	0.000216847	0.00013648	0.000256867	0.000256867	9.89156e-05	6.59555e-05	0.71329	0.857043	0.90609	0.922487	0.26374	0.463695
Environmental Information Processing	Membrane transport	02010 ABC transporters [PATH:ko02010]	tagH; teichoic acid transport system ATP-binding protein [EC:3.6.3.40]	K09693	0	0	0.00480393	0.00296882	0	0	0.0249415	0.0209154	0.542458	0.738885	0.020979	0.0386157	0.55045	0.726078
Environmental Information Processing	Membrane transport	02010 ABC transporters [PATH:ko02010]	znuB; zinc transport system permease protein	K09816	0.0701128	0.0288938	0	0	0	0	0.0311696	0.0254796	0.404595	0.610201	0.405594	0.46487	0.027972	0.0820766
Environmental Information Processing	Membrane transport	02010 ABC transporters [PATH:ko02010]	znuC; zinc transport system ATP-binding protein [EC:3.6.3.-]	K09817	0.0827793	0.036074	0.0110172	0.0110172	0.00328651	0.00328651	0.00566791	0.00566791	0.02997	0.090399	0.08991	0.125641	0.056943	0.145909
Environmental Information Processing	Membrane transport	02060 Phosphotransferase system (PTS) [PATH:ko02060]	PTS-Aga-EIIA, agaF; PTS system, N-acetylgalactosamine-specific IIA component [EC:2.7.1.69]	K02744	0.0222326	0.0136478	0.00555926	0.00292676	0	0	0.00558708	0.00528169	0.18082	0.377389	0.47053	0.525337	0.17183	0.345261
Environmental Information Processing	Membrane transport	02060 Phosphotransferase system (PTS) [PATH:ko02060]	PTS-Arb-EIIB, glvB; PTS system, arbutin-like IIB component [EC:2.7.1.69]	K02749	0	0	0.027028	0.0148071	0.0578611	0.0578611	0.0206615	0.0206615	0.55045	0.745065	0.99001	0.99308	0.40659	0.597877
Environmental Information Processing	Membrane transport	02060 Phosphotransferase system (PTS) [PATH:ko02060]	PTS-Arb-EIIC, glvC; PTS system, arbutin-like IIC component	K02750	0	0	0.0281832	0.0154981	0.0578611	0.0578611	0.0206945	0.0206945	0.58042	0.768745	0.99101	0.993313	0.38462	0.578047
Environmental Information Processing	Membrane transport	02060 Phosphotransferase system (PTS) [PATH:ko02060]	PTS-Asc-EIIB, ascF; PTS system, arbutin-, cellobiose-, and salicin-specific IIB component [EC:2.7.1.69]	K02752	0.000371192	0.000371192	0.0110198	0.0028702	0	0	0.000342288	0.00020985	0.000999	0.00710278	0.000999	0.00455178	0.000999	0.00534176
Environmental Information Processing	Membrane transport	02060 Phosphotransferase system (PTS) [PATH:ko02060]	PTS-Asc-EIIC, ascF; PTS system, arbutin-, cellobiose-, and salicin-specific IIC component	K02753	0.000371192	0.000371192	0.0110198	0.0028702	0	0	0.000342288	0.00020985	0.000999	0.00710278	0.000999	0.00455178	0.000999	0.00534176
Environmental Information Processing	Membrane transport	02060 Phosphotransferase system (PTS) [PATH:ko02060]	PTS-Cel-EIIB, celA; PTS system, cellobiose-specific IIB component [EC:2.7.1.69]	K02760	0.0592322	0.0243256	0.00278747	0.00278747	0	0	0.0107756	0.0107756	0.0999	0.244831	0.118881	0.158917	0.020979	0.0640255
Environmental Information Processing	Membrane transport	02060 Phosphotransferase system (PTS) [PATH:ko02060]	PTS-Fru-EIIA, fruB; PTS system, fructose-specific IIA component [EC:2.7.1.69]	K02768	0.108875	0.0444593	0.0296446	0.0296446	0.0806208	0.0572174	0.0477818	0.0477818	0.89411	0.956971	0.24575	0.301422	0.64635	0.78818
Environmental Information Processing	Membrane transport	02060 Phosphotransferase system (PTS) [PATH:ko02060]	PTS-Fru-EIIB, fruA; PTS system, fructose-specific IIB component [EC:2.7.1.69]	K02769	0.109443	0.0446858	0.0263262	0.0263262	0.0958805	0.0709133	0.0486385	0.0486385	0.95305	0.981557	0.24076	0.296144	0.72527	0.838357
Environmental Information Processing	Membrane transport	02060 Phosphotransferase system (PTS) [PATH:ko02060]	PTS-Fru-EIIC, fruA; PTS system, fructose-specific IIC component	K02770	0.117718	0.0482	0.0281402	0.0281402	0.0997613	0.0744085	0.0485397	0.0485397	0.97502	0.986168	0.2028	0.256523	0.71029	0.828778
Environmental Information Processing	Membrane transport	02060 Phosphotransferase system (PTS) [PATH:ko02060]	PTS-Gam-EIID, agaD; PTS system, galactosamine-specific IID component	K10986	0.00111358	0.00111358	0.0107632	0.00552467	0.00108071	0.000917039	0.000230671	0.000230671	0.027972	0.0851665	0.116883	0.157058	0.028971	0.0844335
Environmental Information Processing	Membrane transport	02060 Phosphotransferase system (PTS) [PATH:ko02060]	PTS-Glc-EIIA, crr; PTS system, glucose-specific IIA component [EC:2.7.1.69]	K02777	0.150258	0.0618495	0	0	0.0517579	0.0403837	0.00655764	0.00655764	0.18981	0.390484	0.015984	0.0311965	0.130869	0.283661
Environmental Information Processing	Membrane transport	02060 Phosphotransferase system (PTS) [PATH:ko02060]	PTS-Glc-EIIB, ptsG; PTS system, glucose-specific IIB component [EC:2.7.1.69]	K02778	0.154305	0.0633206	0.0133046	0.0097537	0.0244405	0.0244405	0.03018	0.0234012	0.152847	0.339252	0.095904	0.132727	0.06993	0.173684
Environmental Information Processing	Membrane transport	02060 Phosphotransferase system (PTS) [PATH:ko02060]	PTS-Glc-EIIC, ptsG; PTS system, glucose-specific IIC component	K02779	0.154305	0.0633206	0.0133046	0.0097537	0.0244405	0.0244405	0.03018	0.0234012	0.153846	0.340302	0.083916	0.118545	0.052947	0.137854
Environmental Information Processing	Membrane transport	02060 Phosphotransferase system (PTS) [PATH:ko02060]	PTS-HPR.PTSH, ptsH; phosphocarrier protein HPr	K02784	7.22662e-05	7.22662e-05	0.0137834	0.00244451	0.00039225	0.000333547	0.0144365	0.00326453	0.789211	0.894255	0.000999	0.00455178	0.938062	0.969531
Environmental Information Processing	Membrane transport	02060 Phosphotransferase system (PTS) [PATH:ko02060]	PTS-HPR.PTSO, ptsO, npr; phosphocarrier protein NPr	K08485	1.80666e-05	1.80666e-05	0.00287781	0.00104493	2.48803e-05	2.48803e-05	9.51281e-05	6.26675e-05	0.006993	0.02549	0.003996	0.0103004	0.005994	0.0209063
Environmental Information Processing	Membrane transport	02060 Phosphotransferase system (PTS) [PATH:ko02060]	PTS-Lac-EIIB, lacE; PTS system, lactose-specific IIB component [EC:2.7.1.69]	K02787	0.19889	0.0849988	0.00119463	0.00119463	0	0	0.00161469	0.00161469	0.016983	0.05494	0.030969	0.0535032	0.015984	0.0506944
Environmental Information Processing	Membrane transport	02060 Phosphotransferase system (PTS) [PATH:ko02060]	PTS-Man-EIIA, manX; PTS system, mannose-specific IIA component [EC:2.7.1.69]	K02793	0.12291	0.0507575	0.0311272	0.0238018	0.0649023	0.048381	0.0448726	0.0372773	0.61638	0.792057	0.16783	0.217172	0.41359	0.605413
Environmental Information Processing	Membrane transport	02060 Phosphotransferase system (PTS) [PATH:ko02060]	PTS-Man-EIIB, manX; PTS system, mannose-specific IIB component [EC:2.7.1.69]	K02794	0.173238	0.0753254	0.00676958	0.00676958	0.0577223	0.0577223	0.0484278	0.0451023	0.43457	0.641201	0.13287	0.176342	0.15684	0.322144
Environmental Information Processing	Membrane transport	02060 Phosphotransferase system (PTS) [PATH:ko02060]	PTS-Man-EIIC, manY; PTS system, mannose-specific IIC component	K02795	0.120273	0.0582054	0.0151241	0.00926844	0.0794283	0.057895	0.0764683	0.0607887	0.78222	0.891015	0.33766	0.393987	0.37163	0.57045
Environmental Information Processing	Membrane transport	02060 Phosphotransferase system (PTS) [PATH:ko02060]	PTS-Man-EIID, manZ; PTS system, mannose-specific IID component	K02796	0.113189	0.0463478	0.0216669	0.0134315	0.055269	0.055269	0.0561225	0.051241	0.83816	0.926991	0.31668	0.373213	0.28372	0.482227
Environmental Information Processing	Membrane transport	02060 Phosphotransferase system (PTS) [PATH:ko02060]	PTS-Mur-EIIB, murP; PTS system, N-acetylmuramic acid-specific IIB component [EC:2.7.1.69]	K11191	0	0	0.0115082	0.00415615	0.000428112	0.000428112	0.000128081	7.84887e-05	0.001998	0.010219	0.000999	0.00455178	0.000999	0.00534176
Environmental Information Processing	Membrane transport	02060 Phosphotransferase system (PTS) [PATH:ko02060]	PTS-Mur-EIIC, murP; PTS system, N-acetylmuramic acid-specific IIC component	K11192	0	0	0.0115082	0.00415615	0.000428112	0.000428112	0.000128081	7.84887e-05	0.000999	0.00710278	0.000999	0.00455178	0.000999	0.00534176
Environmental Information Processing	Membrane transport	02060 Phosphotransferase system (PTS) [PATH:ko02060]	PTS-Scr-EIIB, scrA; PTS system, sucrose-specific IIB component [EC:2.7.1.69]	K02809	0.216489	0.0884331	0	0	0.150237	0.115195	0.0210899	0.0210899	0.765235	0.881758	0.028971	0.0507287	0.553447	0.728546
Environmental Information Processing	Membrane transport	02060 Phosphotransferase system (PTS) [PATH:ko02060]	PTS-Scr-EIIC, scrA; PTS system, sucrose-specific IIC component	K02810	0.216597	0.088474	0	0	0.151528	0.115568	0.0210899	0.0210899	0.75025	0.875404	0.030969	0.0535032	0.603397	0.758054
Environmental Information Processing	Membrane transport	02060 Phosphotransferase system (PTS) [PATH:ko02060]	PTS-Sor-EIIC, sorA; PTS system, sorbose-specific IIC component	K02814	1.80666e-05	1.80666e-05	0.0033723	0.00195145	0.000342489	0.000342489	6.59059e-05	6.59059e-05	0.10989	0.261874	0.106893	0.145141	0.027972	0.0820766
Environmental Information Processing	Membrane transport	02060 Phosphotransferase system (PTS) [PATH:ko02060]	PTS-Tre-EIIB, treB; PTS system, trehalose-specific IIB component [EC:2.7.1.69]	K02818	0.0306246	0.0306246	0.018074	0.00644204	0	0	0.0188463	0.0174047	0.51848	0.719092	0.88811	0.908472	0.46154	0.652713
Environmental Information Processing	Membrane transport	02060 Phosphotransferase system (PTS) [PATH:ko02060]	PTS-Tre-EIIC, treB; PTS system, trehalose-specific IIC component	K02819	0.0306246	0.0306246	0.018074	0.00644204	0	0	0.0188463	0.0174047	0.47153	0.67421	0.88811	0.908472	0.48951	0.675953
Environmental Information Processing	Membrane transport	02060 Phosphotransferase system (PTS) [PATH:ko02060]	PTS-Ula-EIIB, ulaB, sgaB; PTS system, ascorbate-specific IIB component [EC:2.7.1.69]	K02822	0.000397464	0.000397464	0.0125381	0.00419401	0.00683607	0.00540439	0.00969376	0.00789555	0.75824	0.879969	0.17483	0.22399	0.42657	0.614679
Environmental Information Processing	Membrane transport	02060 Phosphotransferase system (PTS) [PATH:ko02060]	PTS-Ula-EIIC, ulaA, sgaT; PTS system, ascorbate-specific IIC component	K03475	0.00323483	0.00246701	0.0805707	0.0142405	0.039456	0.0271846	0.0769816	0.0359381	0.522478	0.723861	0.033966	0.0571548	0.38961	0.580824
Environmental Information Processing	Membrane transport	03070 Bacterial secretion system [PATH:ko03070]	SRP54, ffh; signal recognition particle subunit SRP54	K03106	0.285699	0.0858143	0.262533	0.110694	0.391474	0.0627339	0.407371	0.0610196	0.14286	0.321497	0.96803	0.97481	0.81419	0.905006
Environmental Information Processing	Membrane transport	03070 Bacterial secretion system [PATH:ko03070]	ftsY; fused signal recognition particle receptor	K03110	0.123907	0.0510061	0.161312	0.0674631	0.241585	0.0257346	0.242101	0.0293558	0.052947	0.147977	0.668332	0.713549	0.704296	0.825506
Environmental Information Processing	Membrane transport	03070 Bacterial secretion system [PATH:ko03070]	gspC; general secretion pathway protein C	K02452	0	0	0.023162	0.00929441	0.000627089	0.000424593	0.000164765	0.000164765	0.000999	0.00710278	0.000999	0.00455178	0.000999	0.00534176
Environmental Information Processing	Membrane transport	03070 Bacterial secretion system [PATH:ko03070]	gspH; general secretion pathway protein H	K02457	0	0	0.0146242	0.00659964	0.000110503	8.29762e-05	0.000193987	0.000130929	0.001998	0.010219	0.000999	0.00455178	0.000999	0.00534176
Environmental Information Processing	Membrane transport	03070 Bacterial secretion system [PATH:ko03070]	gspI; general secretion pathway protein I	K02458	0.00010764	0.00010764	0.00780995	0.00275307	0.000856223	0.000856223	0.000131869	8.07527e-05	0.011988	0.0407151	0.006993	0.0161013	0.000999	0.00534176
Environmental Information Processing	Membrane transport	03070 Bacterial secretion system [PATH:ko03070]	gspJ; general secretion pathway protein J	K02459	5.41997e-05	5.41997e-05	0.0150435	0.00516901	0.000196125	0.000166774	0.000161034	0.000102789	0.000999	0.00710278	0.000999	0.00455178	0.000999	0.00534176
Environmental Information Processing	Membrane transport	03070 Bacterial secretion system [PATH:ko03070]	gspK; general secretion pathway protein K	K02460	0.000125706	0.000104596	0.0207657	0.00864757	0.000599356	0.000599356	0.000131812	0.000131812	0.001998	0.010219	0.001998	0.00633679	0.001998	0.00844906
Environmental Information Processing	Membrane transport	03070 Bacterial secretion system [PATH:ko03070]	gspL; general secretion pathway protein L	K02461	0.00017502	9.83736e-05	0.0237146	0.00976094	0.000538614	0.000508085	0.000161034	0.000102789	0.000999	0.00710278	0.000999	0.00455178	0.000999	0.00534176
Environmental Information Processing	Membrane transport	03070 Bacterial secretion system [PATH:ko03070]	gspM; general secretion pathway protein M	K02462	0	0	0.0133571	0.00685143	0.000342489	0.000342489	0.000131812	0.000131812	0.002997	0.0133269	0.001998	0.00633679	0.001998	0.00844906
Environmental Information Processing	Membrane transport	03070 Bacterial secretion system [PATH:ko03070]	gspO; general secretion pathway protein O [EC:3.4.23.43 2.1.1.-]	K02464	1.80666e-05	1.80666e-05	0.00326103	0.00280459	0.000256867	0.000256867	0.000161091	7.16996e-05	0.40659	0.611066	0.23876	0.294524	0.15884	0.324196
Environmental Information Processing	Membrane transport	03070 Bacterial secretion system [PATH:ko03070]	impL, vasK, icmF; type VI secretion system protein ImpL	K11891	0.00064712	0.000541317	0.0320643	0.0141551	0.000513734	0.000513734	0.000454893	0.000306668	0.000999	0.00710278	0.000999	0.00455178	0.000999	0.00534176
Environmental Information Processing	Membrane transport	03070 Bacterial secretion system [PATH:ko03070]	secA; preprotein translocase subunit SecA	K03070	1.00947	0.295033	0.487935	0.206626	1.03011	0.173521	0.905987	0.119873	0.2967	0.517431	0.12488	0.166421	0.36563	0.563916
Environmental Information Processing	Membrane transport	03070 Bacterial secretion system [PATH:ko03070]	secE; preprotein translocase subunit SecE	K03073	0.0143271	0.00596057	0.00606165	0.00606165	0.0245005	0.00633979	0.00375664	0.00375664	0.454545	0.660143	0.021978	0.0400557	0.271728	0.471335
Environmental Information Processing	Membrane transport	03070 Bacterial secretion system [PATH:ko03070]	secG; preprotein translocase subunit SecG	K03075	0.032128	0.0136053	0.005044	0.005044	0.0215049	0.00939021	0.00266919	0.00266919	0.477522	0.681272	0.012987	0.0263818	0.661339	0.795054
Environmental Information Processing	Membrane transport	03070 Bacterial secretion system [PATH:ko03070]	secY; preprotein translocase subunit SecY	K03076	0.225062	0.0827166	0.117501	0.0720504	0.274187	0.0802881	0.235494	0.0655658	0.28671	0.511028	0.3027	0.360013	0.64535	0.78782
Environmental Information Processing	Membrane transport	03070 Bacterial secretion system [PATH:ko03070]	tatE; sec-independent protein translocase protein TatE	K03425	1.80666e-05	1.80666e-05	0.00208573	0.000740378	8.56223e-05	8.56223e-05	9.89156e-05	6.59555e-05	0.000999	0.00710278	0.000999	0.00455178	0.000999	0.00534176
Environmental Information Processing	Membrane transport	03070 Bacterial secretion system [PATH:ko03070]	vgrG; type VI secretion system secreted protein VgrG	K11904	0.000964113	0.000919612	0.0279002	0.0133271	0.000428112	0.000428112	9.88588e-05	9.88588e-05	0.000999	0.00710278	0.000999	0.00455178	0.001998	0.00844906
Environmental Information Processing	Membrane transport	03070 Bacterial secretion system [PATH:ko03070]	yajC; preprotein translocase subunit YajC	K03210	0.0256934	0.0105279	0	0	0.0216626	0.00970534	0.0124562	0.0124562	0.672328	0.835728	0.070929	0.103126	0.396603	0.588537
Environmental Information Processing	Membrane transport	03070 Bacterial secretion system [PATH:ko03070]	yidC, spoIIIJ, OXA1; preprotein translocase subunit YidC	K03217	0.12212	0.0498639	0.0260607	0.0260607	0.0793294	0.0512267	0.0148288	0.0148288	0.490509	0.694441	0.057942	0.0875899	0.653347	0.788648
Environmental Information Processing	Membrane transport	03070 Bacterial secretion system [PATH:ko03070]	yscN; ATP synthase in type III secretion protein SctN [EC:3.6.3.14]	K03224	5.41997e-05	5.41997e-05	0.0153735	0.00450861	0	0	0.00341805	0.00128125	0.012987	0.0436498	0.000999	0.00455178	0.008991	0.0303769
Environmental Information Processing	Membrane transport	03070 Bacterial secretion system [PATH:ko03070]	yscQ; type III secretion protein SctQ	K03225	0.000185596	0.000185596	0.00872887	0.00591233	4.97606e-05	4.97606e-05	0.000292846	0.000223391	0.02997	0.090399	0.011988	0.0247803	0.067932	0.170027
Environmental Information Processing	Membrane transport	03070 Bacterial secretion system [PATH:ko03070]	yscR; type III secretion protein SctR	K03226	0.000217038	0.000180324	0.00907827	0.00295119	0	0	0.00205933	0.000685361	0.010989	0.0379194	0.000999	0.00455178	0.026973	0.0795058
Environmental Information Processing	Membrane transport	03070 Bacterial secretion system [PATH:ko03070]	yscT; type III secretion protein SctT	K03228	0.000185596	0.000185596	0.00898474	0.00356584	0	0	0.00019204	0.000130508	0.000999	0.00710278	0.000999	0.00455178	0.004995	0.0179543
Environmental Information Processing	Membrane transport	03070 Bacterial secretion system [PATH:ko03070]	yscU; type III secretion protein SctU	K03229	0	0	0.0148343	0.00750017	0	0	0.000197718	0.000197718	0.000999	0.00710278	0.000999	0.00455178	0.000999	0.00534176
Environmental Information Processing	Membrane transport	03070 Bacterial secretion system [PATH:ko03070]	yscV; type III secretion protein SctV	K03230	0.000224202	0.000105697	0.0407944	0.0151774	0	0	0.00459444	0.00209652	0.001998	0.010219	0.000999	0.00455178	0.003996	0.0150753
Environmental Information Processing	Signal transduction	02020 Two-component system [PATH:ko02020]	CYTB, petB; ubiquinol-cytochrome c reductase cytochrome b subunit	K00412	0	0	0.000576295	0.000367931	0.000452992	0.000422579	0.000376408	0.000117501	0.66134	0.828436	0.42458	0.482783	0.28072	0.479224
Environmental Information Processing	Signal transduction	02020 Two-component system [PATH:ko02020]	E1.1.1.38, sfcA, maeA; malate dehydrogenase (oxaloacetate-decarboxylating) [EC:1.1.1.38]	K00027	0.145094	0.0603409	0.014778	0.014778	0	0	0.0160151	0.0160151	0.042957	0.1238	0.14985	0.196063	0.036963	0.10264
Environmental Information Processing	Signal transduction	02020 Two-component system [PATH:ko02020]	E2.3.1.9, atoB; acetyl-CoA C-acetyltransferase [EC:2.3.1.9]	K00626	0.00243898	0.00243898	0.0208397	0.0208397	0.0351177	0.0231383	0.0279111	0.0279111	0.4046	0.610201	0.80919	0.842391	0.56344	0.737201
Environmental Information Processing	Signal transduction	02020 Two-component system [PATH:ko02020]	E3.5.2.6, ampC, penP; beta-lactamase [EC:3.5.2.6]	K01467	0.0139197	0.0139197	0.0189869	0.00667115	0.0241929	0.0168152	0.0120703	0.00858905	0.87512	0.946036	0.79121	0.830353	0.4995	0.681089
Environmental Information Processing	Signal transduction	02020 Two-component system [PATH:ko02020]	agrB; accessory gene regulator B	K07813	0.000144532	0.000144532	0.00435467	0.00274093	0	0	0.00893895	0.00810867	0.92008	0.967954	0.018981	0.0355963	0.882118	0.94025
Environmental Information Processing	Signal transduction	02020 Two-component system [PATH:ko02020]	arcA; two-component system, OmpR family, aerobic respiration control protein ArcA	K07773	0.000203662	0.000181922	0.00726227	0.00315024	0.000135383	8.76184e-05	9.88588e-05	9.88588e-05	0.000999	0.00710278	0.000999	0.00455178	0.000999	0.00534176
Environmental Information Processing	Signal transduction	02020 Two-component system [PATH:ko02020]	arcB; two-component system, OmpR family, aerobic respiration control sensor histidine kinase ArcB [EC:2.7.13.3]	K07648	0.0004207	0.000360036	0.026122	0.0090764	0.00118773	0.00109681	0.000384243	0.000235466	0.000999	0.00710278	0.002997	0.00832214	0.000999	0.00534176
Environmental Information Processing	Signal transduction	02020 Two-component system [PATH:ko02020]	arnB, pmrH; UDP-4-amino-4-deoxy-L-arabinose-oxoglutarate aminotransferase [EC:2.6.1.87]	K07806	0.000203662	0.000181922	0.00841678	0.0043083	0.000538614	0.000508085	0.000263624	0.000263624	0.061938	0.167673	0.048951	0.0765932	0.024975	0.0746366
Environmental Information Processing	Signal transduction	02020 Two-component system [PATH:ko02020]	basR; two-component system, OmpR family, response regulator BasR	K07771	0.000248286	0.0001735	0.00867659	0.00275703	0.000256867	0.000256867	6.59059e-05	6.59059e-05	0.000999	0.00710278	0.000999	0.00455178	0.000999	0.00534176
Environmental Information Processing	Signal transduction	02020 Two-component system [PATH:ko02020]	basS; two-component system, OmpR family, sensor histidine kinase BasS [EC:2.7.13.3]	K07643	0	0	0.00845637	0.00286302	0.000563494	0.000503604	0.000128081	7.84887e-05	0.003996	0.0166801	0.001998	0.00633679	0.001998	0.00844906
Environmental Information Processing	Signal transduction	02020 Two-component system [PATH:ko02020]	ccoN; cytochrome c oxidase cbb3-type subunit I [EC:1.9.3.1]	K00404	0	0	0.000929064	0.000369779	0.000242414	0.000159427	0.000552966	0.000252669	0.789211	0.894255	0.014985	0.0295588	0.192807	0.377371
Environmental Information Processing	Signal transduction	02020 Two-component system [PATH:ko02020]	citT; citrate:succinate antiporter	K09477	3.61331e-05	3.61331e-05	0.0196588	0.00767767	0.00036737	0.000337131	0.000404787	0.000153799	0.002997	0.0133269	0.000999	0.00455178	0.001998	0.00844906
Environmental Information Processing	Signal transduction	02020 Two-component system [PATH:ko02020]	creC; two-component system, OmpR family, sensor histidine kinase CreC [EC:2.7.13.3]	K07641	7.22662e-05	7.22662e-05	0.0138637	0.00499361	0.000709859	0.000679186	0.000131812	0.000131812	0.000999	0.00710278	0.000999	0.00455178	0.000999	0.00534176
Environmental Information Processing	Signal transduction	02020 Two-component system [PATH:ko02020]	cusB, silB; Cu(I)/Ag(I) efflux system membrane protein CusB/SilB	K07798	0.000400875	0.000246604	0.0105382	0.00377448	0.000135383	8.76184e-05	0.000705435	0.000324127	0.001998	0.010219	0.000999	0.00455178	0.000999	0.00534176
Environmental Information Processing	Signal transduction	02020 Two-component system [PATH:ko02020]	cusC, silC; Cu(I)/Ag(I) efflux system outer membrane protein CusC/SilC	K07796	0	0	0.00842712	0.00253467	0.000452992	0.000422579	9.89156e-05	6.59555e-05	0.002997	0.0133269	0.000999	0.00455178	0.000999	0.00534176
Environmental Information Processing	Signal transduction	02020 Two-component system [PATH:ko02020]	cusF; Cu(I)/Ag(I) efflux system periplasmic protein CusF	K07810	1.80666e-05	1.80666e-05	0.00358708	0.00103102	0	0	0.000128081	7.84887e-05	0.000999	0.00710278	0.000999	0.00455178	0.000999	0.00534176
Environmental Information Processing	Signal transduction	02020 Two-component system [PATH:ko02020]	dctA; aerobic C4-dicarboxylate transport protein	K11103	8.54473e-05	5.53824e-05	0.0176107	0.00708755	0.00102747	0.00102747	0.00835441	0.00562332	0.341658	0.553323	0.008991	0.0196526	0.230769	0.421773
Environmental Information Processing	Signal transduction	02020 Two-component system [PATH:ko02020]	dcuB; anaerobic C4-dicarboxylate transporter DcuB	K07792	0.000371192	0.000371192	0.0684634	0.0159033	0.00449865	0.00444101	0.0583461	0.0177462	0.818182	0.912696	0.000999	0.00455178	0.571429	0.742399
Environmental Information Processing	Signal transduction	02020 Two-component system [PATH:ko02020]	dcuR; two-component system, CitB family, response regulator DcuR	K07703	1.80666e-05	1.80666e-05	0.00672269	0.00222762	8.56223e-05	8.56223e-05	0.000197774	0.000131826	0.001998	0.010219	0.000999	0.00455178	0.000999	0.00534176
Environmental Information Processing	Signal transduction	02020 Two-component system [PATH:ko02020]	dcuS; two-component system, CitB family, sensor histidine kinase DcuS [EC:2.7.13.3]	K07701	0.000574854	0.000552548	0.0138688	0.00530515	0.000649117	0.00058889	0.000164765	0.000164765	0.000999	0.00710278	0.003996	0.0103004	0.002997	0.0116811
Environmental Information Processing	Signal transduction	02020 Two-component system [PATH:ko02020]	dpiA, citB; two-component system, CitB family, response regulator CitB	K07702	3.12476e-05	3.12476e-05	0.00613579	0.00253563	0.000171245	0.000171245	0.000197774	0.000131826	0.003996	0.0166801	0.000999	0.00455178	0.000999	0.00534176
Environmental Information Processing	Signal transduction	02020 Two-component system [PATH:ko02020]	dpiB, citA; two-component system, CitB family, cit operon sensor histidine kinase CitA [EC:2.7.13.3]	K07700	1.80666e-05	1.80666e-05	0.0137555	0.00514492	0.0004744	0.000418944	0.000161034	0.000102789	0.000999	0.00710278	0.000999	0.00455178	0.000999	0.00534176
Environmental Information Processing	Signal transduction	02020 Two-component system [PATH:ko02020]	emrK; multidrug resistance protein K	K07797	0.000329369	0.000179029	0.0102094	0.00399348	0.000452992	0.000422579	6.59059e-05	6.59059e-05	0.000999	0.00710278	0.003996	0.0103004	0.000999	0.00534176
Environmental Information Processing	Signal transduction	02020 Two-component system [PATH:ko02020]	emrY; MFS transporter, multidrug resistance protein Y	K07786	1.80666e-05	1.80666e-05	0.00901656	0.00330246	0.000428112	0.000428112	0.000131812	0.000131812	0.004995	0.019646	0.004995	0.0120814	0.001998	0.00844906
Environmental Information Processing	Signal transduction	02020 Two-component system [PATH:ko02020]	envZ; two-component system, OmpR family, osmolarity sensor histidine kinase EnvZ [EC:2.7.13.3]	K07638	0.000143773	0.000104629	0.0127124	0.00386011	0.000881103	0.000850344	9.88588e-05	9.88588e-05	0.000999	0.00710278	0.000999	0.00455178	0.000999	0.00534176
Environmental Information Processing	Signal transduction	02020 Two-component system [PATH:ko02020]	evgS, bvgS; two-component system, NarL family, sensor histidine kinase EvgS [EC:2.7.13.3]	K07679	0.000126466	0.000126466	0.0306624	0.0107926	0.00171245	0.00171245	0.00035129	0.000215807	0.001998	0.010219	0.002997	0.00832214	0.000999	0.00534176
Environmental Information Processing	Signal transduction	02020 Two-component system [PATH:ko02020]	fdnG; formate dehydrogenase-N, alpha subunit [EC:1.2.1.2]	K08348	0.000161839	0.000107735	0.0209111	0.00777333	0.000856223	0.000856223	0.000582188	0.000259795	0.001998	0.010219	0.000999	0.00455178	0.000999	0.00534176
Environmental Information Processing	Signal transduction	02020 Two-component system [PATH:ko02020]	fdnI; formate dehydrogenase-N, gamma subunit	K08350	3.61331e-05	3.61331e-05	0.00550392	0.0021673	0.000256867	0.000256867	0.000164878	0.000127736	0.011988	0.0407151	0.007992	0.0178612	0.002997	0.0116811
Environmental Information Processing	Signal transduction	02020 Two-component system [PATH:ko02020]	fimZ; two-component system, NarL family, response regulator, fimbrial Z protein, FimZ	K07688	1.80666e-05	1.80666e-05	0.00342031	0.00112779	0	0	0.000128081	7.84887e-05	0.000999	0.00710278	0.000999	0.00455178	0.000999	0.00534176
Environmental Information Processing	Signal transduction	02020 Two-component system [PATH:ko02020]	frdD; fumarate reductase subunit D	K00247	0	0	0.00544797	0.00197914	0.000256867	0.000256867	0.00116578	0.000479191	0.046953	0.132948	0.000999	0.00455178	0.01998	0.0615574
Environmental Information Processing	Signal transduction	02020 Two-component system [PATH:ko02020]	glnA; glutamine synthetase [EC:6.3.1.2]	K01915	0.172172	0.0706054	0.375018	0.160005	0.475547	0.182633	0.520583	0.164529	0.15684	0.342829	0.41359	0.473197	0.61339	0.765407
Environmental Information Processing	Signal transduction	02020 Two-component system [PATH:ko02020]	glrK, qseE; two-component system, NtrC family, sensor histidine kinase GlrK [EC:2.7.13.3]	K07711	3.61331e-05	3.61331e-05	0.0111095	0.00417665	0.000281747	0.000251802	0.000296747	0.000197867	0.000999	0.00710278	0.000999	0.00455178	0.000999	0.00534176
Environmental Information Processing	Signal transduction	02020 Two-component system [PATH:ko02020]	kdpA; K+-transporting ATPase ATPase A chain [EC:3.6.3.12]	K01546	0	0	0.23044	0.105831	0.0571292	0.0374109	0.281115	0.0925206	0.44356	0.650756	0.00999	0.0213318	0.96603	0.981444
Environmental Information Processing	Signal transduction	02020 Two-component system [PATH:ko02020]	kdpB; K+-transporting ATPase ATPase B chain [EC:3.6.3.12]	K01547	0.641116	0.355383	1.3451	0.399671	0.767777	0.192669	0.725749	0.166917	0.43057	0.636025	0.28771	0.343764	0.22577	0.419148
Environmental Information Processing	Signal transduction	02020 Two-component system [PATH:ko02020]	liaR; two-component system, NarL family, response regulator LiaR	K11618	0	0	0.000636196	0.000491717	0.0112609	0.00816115	0.000356805	0.000287496	0.16983	0.357333	0.322677	0.379241	0.067932	0.170027
Environmental Information Processing	Signal transduction	02020 Two-component system [PATH:ko02020]	lrgA; holin-like protein	K05338	8.09507e-05	6.09325e-05	0	0	0.000755593	0.000475123	9.88588e-05	9.88588e-05	0.057942	0.159525	0.077922	0.111539	0.283716	0.482227
Environmental Information Processing	Signal transduction	02020 Two-component system [PATH:ko02020]	mdtA; putative multidrug efflux transporter MdtA	K07799	6.73807e-05	4.14425e-05	0.00823276	0.00397135	0.000303156	0.000249356	9.88588e-05	9.88588e-05	0.004995	0.019646	0.003996	0.0103004	0.000999	0.00534176
Environmental Information Processing	Signal transduction	02020 Two-component system [PATH:ko02020]	mdtB; RND superfamily, multidrug transport protein MdtB	K07788	0.000402634	0.000364604	0.0334941	0.010008	0.0018058	0.00123608	0.0040873	0.0018228	0.005994	0.0224169	0.000999	0.00455178	0.004995	0.0179543
Environmental Information Processing	Signal transduction	02020 Two-component system [PATH:ko02020]	mdtC; RND superfamily, multidrug transport protein MdtC	K07789	0.000188201	0.000104489	0.0308977	0.00977156	0.0015022	0.001056	0.00509467	0.00212607	0.034965	0.10425	0.003996	0.0103004	0.011988	0.0389761
Environmental Information Processing	Signal transduction	02020 Two-component system [PATH:ko02020]	narJ; nitrate reductase 1, delta subunit	K00373	0.00010764	0.00010764	0.00507875	0.00192341	0.000256867	0.000256867	0.000161034	0.000102789	0.002997	0.0133269	0.001998	0.00633679	0.000999	0.00534176
Environmental Information Processing	Signal transduction	02020 Two-component system [PATH:ko02020]	narQ; two-component system, NarL family, nitrate/nitrite sensor histidine kinase NarQ [EC:2.7.13.3]	K07674	0	0	0.0138753	0.00596026	0.000624236	0.000593625	0.000318337	0.000199682	0.005994	0.0224169	0.001998	0.00633679	0.000999	0.00534176
Environmental Information Processing	Signal transduction	02020 Two-component system [PATH:ko02020]	narX; two-component system, NarL family, nitrate/nitrite sensor histidine kinase NarX [EC:2.7.13.3]	K07673	0.00023491	0.000175756	0.0127107	0.00403299	0.000588375	0.000500321	6.59059e-05	6.59059e-05	0.000999	0.00710278	0.001998	0.00633679	0.000999	0.00534176
Environmental Information Processing	Signal transduction	02020 Two-component system [PATH:ko02020]	ompC; outer membrane pore protein C	K09475	0	0	0.00884905	0.00332123	0.000342489	0.000342489	6.59059e-05	6.59059e-05	0.003996	0.0166801	0.002997	0.00832214	0.000999	0.00534176
Environmental Information Processing	Signal transduction	02020 Two-component system [PATH:ko02020]	ompF; outer membrane pore protein F	K09476	0.000389258	0.000367092	0.0107374	0.00497777	0.000342489	0.000342489	0.000161034	0.000102789	0.002997	0.0133269	0.002997	0.00832214	0.003996	0.0150753
Environmental Information Processing	Signal transduction	02020 Two-component system [PATH:ko02020]	phoN; acid phosphatase (class A) [EC:3.1.3.2]	K09474	0	0	0.00355058	0.00173611	0	0	0.000713132	0.000297997	0.0999	0.244831	0.001998	0.00633679	0.137862	0.293894
Environmental Information Processing	Signal transduction	02020 Two-component system [PATH:ko02020]	phoQ; two-component system, OmpR family, sensor histidine kinase PhoQ [EC:2.7.13.3]	K07637	0.000161839	0.000107735	0.0125398	0.0044383	0.000256867	0.000256867	0.000193987	0.000130929	0.000999	0.00710278	0.000999	0.00455178	0.000999	0.00534176
Environmental Information Processing	Signal transduction	02020 Two-component system [PATH:ko02020]	pilA; type IV pilus assembly protein PilA	K02650	0.000325198	0.000325198	0.0109299	0.00550906	0	0	0.0208623	0.0171995	0.854146	0.934294	0.003996	0.0103004	0.78022	0.880981
Environmental Information Processing	Signal transduction	02020 Two-component system [PATH:ko02020]	qseB; two-component system, OmpR family, response regulator QseB	K07666	3.61331e-05	3.61331e-05	0.00855698	0.00303375	0.000281747	0.000251802	9.88588e-05	9.88588e-05	0.000999	0.00710278	0.001998	0.00633679	0.000999	0.00534176
Environmental Information Processing	Signal transduction	02020 Two-component system [PATH:ko02020]	qseC; two-component system, OmpR family, sensor histidine kinase QseC [EC:2.7.13.3]	K07645	0	0	0.0122724	0.00466131	0	0	0.000230671	0.000230671	0.000999	0.00710278	0.000999	0.00455178	0.000999	0.00534176
Environmental Information Processing	Signal transduction	02020 Two-component system [PATH:ko02020]	rcsA; LuxR family transcriptional regulator, capsular biosynthesis positive transcription factor	K07781	3.61331e-05	3.61331e-05	0.00337154	0.00136221	0.000171245	0.000171245	6.59059e-05	6.59059e-05	0.004995	0.019646	0.001998	0.00633679	0.000999	0.00534176
Environmental Information Processing	Signal transduction	02020 Two-component system [PATH:ko02020]	rcsB; two-component system, NarL family, captular synthesis response regulator RcsB	K07687	1.80666e-05	1.80666e-05	0.00524966	0.00210037	0.000171245	0.000171245	9.89156e-05	6.59555e-05	0.002997	0.0133269	0.001998	0.00633679	0.000999	0.00534176
Environmental Information Processing	Signal transduction	02020 Two-component system [PATH:ko02020]	rcsC; two-component system, NarL family, capsular synthesis sensor histidine kinase RcsC [EC:2.7.13.3]	K07677	0.000266547	0.000175062	0.0185161	0.00656604	0.000552513	0.000414881	0.000263624	0.000263624	0.000999	0.00710278	0.001998	0.00633679	0.000999	0.00534176
Environmental Information Processing	Signal transduction	02020 Two-component system [PATH:ko02020]	rcsD; two-component system, NarL family, sensor histidine kinase RcsD [EC:2.7.13.3]	K07676	0.000574854	0.000552548	0.0215372	0.00704416	0.000845242	0.000755406	0.000358752	0.000287408	0.000999	0.00710278	0.001998	0.00633679	0.000999	0.00534176
Environmental Information Processing	Signal transduction	02020 Two-component system [PATH:ko02020]	sdiA; LuxR family transcriptional regulator	K07782	0.000239796	0.000179872	0.00468743	0.00210666	0.000171245	0.000171245	6.59059e-05	6.59059e-05	0.001998	0.010219	0.003996	0.0103004	0.000999	0.00534176
Environmental Information Processing	Signal transduction	02020 Two-component system [PATH:ko02020]	spo0A; two-component system, response regulator, stage 0 sporulation protein A	K07699	0.00160792	0.00160792	0.0172578	0.0120591	0	0	0.0438634	0.0260497	0.496503	0.700509	0.021978	0.0400557	0.414585	0.6055
Environmental Information Processing	Signal transduction	02020 Two-component system [PATH:ko02020]	torA; trimethylamine-N-oxide reductase (cytochrome c) 1 [EC:1.7.2.3]	K07811	0.000139647	0.000105039	0.0182525	0.00708215	0.000795481	0.00076476	0.000164765	0.000164765	0.001998	0.010219	0.001998	0.00633679	0.000999	0.00534176
Environmental Information Processing	Signal transduction	02020 Two-component system [PATH:ko02020]	torD; TorA specific chaperone	K03533	0.00010764	0.00010764	0.00567148	0.00176373	0.000110503	8.29762e-05	6.59059e-05	6.59059e-05	0.000999	0.00710278	0.001998	0.00633679	0.000999	0.00534176
Environmental Information Processing	Signal transduction	02020 Two-component system [PATH:ko02020]	torR; two-component system, OmpR family, torCAD operon response regulator TorR	K07772	6.73807e-05	4.14425e-05	0.00577534	0.00151775	0.000256867	0.000256867	0.000164765	0.000164765	0.000999	0.00710278	0.000999	0.00455178	0.001998	0.00844906
Environmental Information Processing	Signal transduction	02020 Two-component system [PATH:ko02020]	torS; two-component system, OmpR family, sensor histidine kinase TorS [EC:2.7.13.3]	K07647	0.000619283	0.000544536	0.0181745	0.00679018	0.000563494	0.000503604	0.000362482	0.000362482	0.001998	0.010219	0.000999	0.00455178	0.001998	0.00844906
Environmental Information Processing	Signal transduction	02020 Two-component system [PATH:ko02020]	uhpA; two-component system, NarL family, uhpT operon response regulator UhpA	K07686	1.80666e-05	1.80666e-05	0.00791364	0.00296548	0.000171245	0.000171245	9.51281e-05	6.26675e-05	0.001998	0.010219	0.000999	0.00455178	0.000999	0.00534176
Environmental Information Processing	Signal transduction	02020 Two-component system [PATH:ko02020]	uhpB; two-component system, NarL family, sensor histidine kinase UhpB [EC:2.7.13.3]	K07675	0.000347435	0.000176166	0.0232032	0.0106915	0.00102747	0.00102747	0.00022694	0.000160907	0.001998	0.010219	0.002997	0.00832214	0.000999	0.00534176
Environmental Information Processing	Signal transduction	02020 Two-component system [PATH:ko02020]	uhpT; MFS transporter, OPA family, hexose phosphate transport protein UhpT	K07784	0.000653852	0.000355152	0.0171473	0.00643426	0.00036737	0.000337131	0.000131812	0.000131812	0.000999	0.00710278	0.001998	0.00633679	0.000999	0.00534176
Environmental Information Processing	Signal transduction	02020 Two-component system [PATH:ko02020]	zraP; zinc resistance-associated protein	K07803	3.12476e-05	3.12476e-05	0.00531984	0.00179712	0.000196125	0.000166774	6.59059e-05	6.59059e-05	0.002997	0.0133269	0.001998	0.00633679	0.000999	0.00534176
Environmental Information Processing	Signal transduction	04011 MAPK signaling pathway - yeast [PATH:ko04011]	E4.4.1.5, GLO1, gloA; lactoylglutathione lyase [EC:4.4.1.5]	K01759	0	0	0.0171958	0.0105567	0.00286991	0.00286991	0.0287637	0.0120665	0.306693	0.524948	0.022977	0.0415835	0.533467	0.713126
Environmental Information Processing	Signal transduction	04066 HIF-1 signaling pathway [PATH:ko04066]	ENO, eno; enolase [EC:4.2.1.11]	K01689	0.56931	0.157286	0.206121	0.0929011	0.495801	0.104174	0.333617	0.0383754	0.814186	0.910138	0.026973	0.0476167	0.381618	0.576212
Environmental Information Processing	Signal transduction	04066 HIF-1 signaling pathway [PATH:ko04066]	GAPDH, gapA; glyceraldehyde 3-phosphate dehydrogenase [EC:1.2.1.12]	K00134	0.46574	0.167008	0.590838	0.123425	0.497264	0.106221	0.413846	0.0809824	0.55844	0.750388	0.86513	0.893046	0.3976	0.588666
Environmental Information Processing	Signal transduction	04070 Phosphatidylinositol signaling system [PATH:ko04070]	E2.7.1.107, DGK, dgkA; diacylglycerol kinase (ATP dependent) [EC:2.7.1.107]	K00901	0.0297914	0.0122297	0.00402635	0.00402635	0	0	0.0109074	0.0109074	0.16983	0.357333	0.421578	0.479791	0.065934	0.165989
Environmental Information Processing	Signal transduction	04070 Phosphatidylinositol signaling system [PATH:ko04070]	E2.7.7.41, CDS1, CDS2, cdsA; phosphatidate cytidylyltransferase [EC:2.7.7.41]	K00981	0.0806424	0.03297	0.0181407	0.0181407	0.033928	0.0209972	0.0116653	0.0116653	0.25075	0.475067	0.07992	0.11377	0.37962	0.575209
Genetic Information Processing	Folding, sorting and degradation	03018 RNA degradation [PATH:ko03018]	deaD; ATP-dependent RNA helicase DeaD [EC:3.6.4.13]	K05592	0.162291	0.0663119	0.132349	0.0821479	0.131744	0.0636214	0.25732	0.0763136	0.50549	0.706885	0.53247	0.5854	0.27672	0.474278
Genetic Information Processing	Folding, sorting and degradation	03018 RNA degradation [PATH:ko03018]	dnaK; molecular chaperone DnaK	K04043	0.968089	0.347072	1.31195	0.222726	0.949538	0.199576	0.939797	0.163453	0.41059	0.613514	0.52248	0.575885	0.47153	0.660289
Genetic Information Processing	Folding, sorting and degradation	03018 RNA degradation [PATH:ko03018]	groEL, HSPD1; chaperonin GroEL	K04077	0.554472	0.200536	0.860495	0.145619	0.64238	0.124893	0.634647	0.0866764	0.64635	0.813596	0.33666	0.393175	0.27373	0.472275
Genetic Information Processing	Folding, sorting and degradation	03018 RNA degradation [PATH:ko03018]	pcnB; poly(A) polymerase [EC:2.7.7.19]	K00970	0.0467928	0.0278016	0.0475766	0.0196436	0.0866794	0.0301017	0.0364738	0.0226196	0.5984	0.781362	0.31369	0.37036	0.32767	0.524759
Genetic Information Processing	Folding, sorting and degradation	03018 RNA degradation [PATH:ko03018]	pnp, PNPT1; polyribonucleotide nucleotidyltransferase [EC:2.7.7.8]	K00962	0.592966	0.106636	0.572186	0.166526	0.596882	0.151045	0.662096	0.107232	0.75824	0.879969	0.86813	0.893684	0.76124	0.864074
Genetic Information Processing	Folding, sorting and degradation	03018 RNA degradation [PATH:ko03018]	recQ; ATP-dependent DNA helicase RecQ [EC:3.6.4.12]	K03654	0	0	0.102473	0.102473	0.0747219	0.0461798	0.493687	0.14927	0.027972	0.0851665	0.013986	0.0280587	0.085914	0.205875
Genetic Information Processing	Folding, sorting and degradation	03018 RNA degradation [PATH:ko03018]	rhlB; ATP-dependent RNA helicase RhlB [EC:3.6.4.13]	K03732	0.0017065	0.0016617	0.0118645	0.00346191	0.00223314	0.00211931	0.000296577	0.000296577	0.014985	0.0494658	0.082917	0.117648	0.011988	0.0389761
Genetic Information Processing	Folding, sorting and degradation	03018 RNA degradation [PATH:ko03018]	rho; transcription termination factor Rho	K03628	0.201706	0.112234	0.412174	0.0266078	0.367433	0.068176	0.408655	0.0547985	0.28372	0.509201	0.1039	0.141821	0.26673	0.466422
Genetic Information Processing	Folding, sorting and degradation	03018 RNA degradation [PATH:ko03018]	rnj; ribonuclease J [EC:3.1.-.-]	K12574	0.381449	0.104373	0	0	0.332588	0.0950043	0.0454092	0.0454092	0.982018	0.988127	0.001998	0.00633679	0.519481	0.701564
Genetic Information Processing	Folding, sorting and degradation	03018 RNA degradation [PATH:ko03018]	rnr, vacB; ribonuclease R [EC:3.1.-.-]	K12573	0.188459	0.0781206	0.0611032	0.0611032	0.0457334	0.0457334	0.0338097	0.0338097	0.14785	0.330428	0.22877	0.284917	0.31069	0.506339
Genetic Information Processing	Folding, sorting and degradation	03060 Protein export [PATH:ko03060]	lepB; signal peptidase I [EC:3.4.21.89]	K03100	0.10206	0.0625007	0.0417679	0.0417679	0.0539636	0.0336142	0.0340074	0.0340074	0.57043	0.758619	0.3976	0.456519	0.64436	0.78782
Genetic Information Processing	Folding, sorting and degradation	03060 Protein export [PATH:ko03060]	lspA; signal peptidase II [EC:3.4.23.36]	K03101	0.0377036	0.0163505	0	0	0.0207357	0.0127282	0.00935864	0.00935864	0.737263	0.868849	0.052947	0.0814666	0.25974	0.458531
Genetic Information Processing	Folding, sorting and degradation	04122 Sulfur relay system [PATH:ko04122]	MOCS2, moaE; molybdopterin synthase catalytic subunit [EC:2.-.-.-]	K03635	0	0	0.00405531	0.00143068	0.000256867	0.000256867	6.59059e-05	6.59059e-05	0.002997	0.0133269	0.000999	0.00455178	0.000999	0.00534176
Genetic Information Processing	Folding, sorting and degradation	04122 Sulfur relay system [PATH:ko04122]	TST, MPST, sseA; thiosulfate/3-mercaptopyruvate sulfurtransferase [EC:2.8.1.1 2.8.1.2]	K01011	0	0	0.0204008	0.00795572	0	0	0.0174844	0.0134369	0.842158	0.929032	0.004995	0.0120814	0.839161	0.918675
Genetic Information Processing	Folding, sorting and degradation	04122 Sulfur relay system [PATH:ko04122]	iscS, NFS1; cysteine desulfurase [EC:2.8.1.7]	K04487	0.166302	0.0679102	0	0	0.0484645	0.0484645	0.0333154	0.0333154	0.318681	0.532782	0.042957	0.06871	0.10989	0.246871
Genetic Information Processing	Folding, sorting and degradation	04122 Sulfur relay system [PATH:ko04122]	mnmA, trmU, TRMU; tRNA-specific 2-thiouridylase [EC:2.8.1.-]	K00566	0.143011	0.0584437	0	0	0.0313376	0.0313376	0.0305803	0.0305803	0.291708	0.51567	0.046953	0.0743662	0.045954	0.12286
Genetic Information Processing	Folding, sorting and degradation	04122 Sulfur relay system [PATH:ko04122]	moaD; molybdopterin synthase sulfur carrier subunit	K03636	0	0	0.00198523	0.000837705	0.00036737	0.000337131	3.29529e-05	3.29529e-05	0.098901	0.2447	0.100899	0.13831	0.005994	0.0209063
Genetic Information Processing	Folding, sorting and degradation	04122 Sulfur relay system [PATH:ko04122]	thiF; sulfur carrier protein ThiS adenylyltransferase [EC:2.7.7.73]	K03148	0.0117327	0.0117327	0.00398211	0.00398211	0.0307817	0.0166528	0.0140709	0.0140709	0.26873	0.493243	0.35365	0.410793	0.65235	0.78818
Genetic Information Processing	Folding, sorting and degradation	04122 Sulfur relay system [PATH:ko04122]	thiI; thiamine biosynthesis protein ThiI	K03151	0.101197	0.0414934	0.00712355	0.00712355	0.0412342	0.029357	0.0222432	0.0222432	0.373626	0.579008	0.048951	0.0765932	0.228771	0.420497
Genetic Information Processing	Folding, sorting and degradation	04122 Sulfur relay system [PATH:ko04122]	thiS; sulfur carrier protein	K03154	0.00315513	0.00315513	0	0	0.00879969	0.00431297	0.00365778	0.00365778	0.15485	0.341356	0.21578	0.270824	0.74026	0.847696
Genetic Information Processing	Folding, sorting and degradation	04122 Sulfur relay system [PATH:ko04122]	tusB, dsrH; tRNA 2-thiouridine synthesizing protein B	K07237	0	0	0.00250516	0.000781174	0.000256867	0.000256867	3.29529e-05	3.29529e-05	0.00999	0.034657	0.004995	0.0120814	0.000999	0.00534176
Genetic Information Processing	Folding, sorting and degradation	04122 Sulfur relay system [PATH:ko04122]	tusD, dsrE; tRNA 2-thiouridine synthesizing protein D [EC:2.8.1.-]	K07235	1.80666e-05	1.80666e-05	0.00503606	0.0019074	0.00041713	0.000331796	9.51281e-05	6.26675e-05	0.003996	0.0166801	0.002997	0.00832214	0.000999	0.00534176
Genetic Information Processing	Folding, sorting and degradation	04122 Sulfur relay system [PATH:ko04122]	tusE, dsrC; tRNA 2-thiouridine synthesizing protein E [EC:2.8.1.-]	K11179	0	0	0.00433626	0.00144374	0.000726436	0.000365503	0.00161527	0.000321753	0.203796	0.408856	0.001998	0.00633679	0.033966	0.0965978
Genetic Information Processing	Folding, sorting and degradation	04141 Protein processing in endoplasmic reticulum [PATH:ko04141]	STT3; dolichyl-diphosphooligosaccharide--protein glycosyltransferase [EC:2.4.99.18]	K07151	0.00010764	0.00010764	0.00535447	0.0020845	0.000157236	0.000157236	0.0040795	0.00156385	0.662338	0.828883	0.001998	0.00633679	0.589411	0.753024
Genetic Information Processing	Replication and repair	03030 DNA replication [PATH:ko03030]	DPO1, polA; DNA polymerase I [EC:2.7.7.7]	K02335	0.284911	0.117526	0	0	0.144066	0.0888743	0.0531861	0.0531861	0.574426	0.762366	0.020979	0.0386157	0.198801	0.382241
Genetic Information Processing	Replication and repair	03030 DNA replication [PATH:ko03030]	DPO3A1, dnaE; DNA polymerase III subunit alpha [EC:2.7.7.7]	K02337	0.229444	0.0938318	0.111986	0.111986	0.151769	0.0935711	0.389881	0.159869	0.4046	0.610201	0.61139	0.660935	0.14785	0.310078
Genetic Information Processing	Replication and repair	03030 DNA replication [PATH:ko03030]	DPO3A2, polC; DNA polymerase III subunit alpha, Gram-positive type [EC:2.7.7.7]	K03763	0.565502	0.231046	0	0	0.135526	0.093863	0.0884457	0.0884457	0.230769	0.448371	0.042957	0.06871	0.088911	0.210716
Genetic Information Processing	Replication and repair	03030 DNA replication [PATH:ko03030]	DPO3B, dnaN; DNA polymerase III subunit beta [EC:2.7.7.7]	K02338	0.105121	0.0442615	0.0269898	0.0269898	0.0801886	0.0493937	0.0217819	0.0217819	0.7003	0.850881	0.073926	0.106526	0.827173	0.913278
Genetic Information Processing	Replication and repair	03030 DNA replication [PATH:ko03030]	DPO3C, holC; DNA polymerase III subunit chi [EC:2.7.7.7]	K02339	0	0	0.00479384	0.0020132	0.000328481	0.000201457	0.000230727	0.000161445	0.015984	0.0524957	0.000999	0.00455178	0.000999	0.00534176
Genetic Information Processing	Replication and repair	03030 DNA replication [PATH:ko03030]	DPO3D1, holA; DNA polymerase III subunit delta [EC:2.7.7.7]	K02340	0.0817686	0.0343446	0.0143798	0.0143798	0.0326539	0.0201917	0.0146641	0.0146641	0.276723	0.501512	0.074925	0.107845	0.272727	0.472275
Genetic Information Processing	Replication and repair	03030 DNA replication [PATH:ko03030]	DPO3D2, holB; DNA polymerase III subunit delta' [EC:2.7.7.7]	K02341	0.0603499	0.0246685	0	0	0.0490691	0.0301706	0.0116653	0.0116653	0.967033	0.983758	0.036963	0.0612422	0.592408	0.753024
Genetic Information Processing	Replication and repair	03030 DNA replication [PATH:ko03030]	DPO3E, dnaQ; DNA polymerase III subunit epsilon [EC:2.7.7.7]	K02342	0.0453225	0.0185719	0.0243351	0.0243351	0.077921	0.0516556	0.0896008	0.0391128	0.18681	0.38616	0.8981	0.915793	0.67532	0.803923
Genetic Information Processing	Replication and repair	03030 DNA replication [PATH:ko03030]	DPO3G, dnaX; DNA polymerase III subunit gamma/tau [EC:2.7.7.7]	K02343	0.27477	0.0711153	0.102608	0.0646017	0.28673	0.081249	0.189437	0.0480405	0.464535	0.669386	0.052947	0.0814666	0.566434	0.739622
Genetic Information Processing	Replication and repair	03030 DNA replication [PATH:ko03030]	DPO3P, holD; DNA polymerase III subunit psi [EC:2.7.7.7]	K02344	0.000203662	0.000181922	0.00282476	0.00117633	0	0	9.51281e-05	6.26675e-05	0.000999	0.00710278	0.002997	0.00832214	0.00999	0.0334898
Genetic Information Processing	Replication and repair	03030 DNA replication [PATH:ko03030]	E6.5.1.2, ligA, ligB; DNA ligase (NAD+) [EC:6.5.1.2]	K01972	0.173299	0.0714131	0	0	0.121705	0.0745574	0.0432013	0.0432013	0.85015	0.932283	0.033966	0.0571548	0.431568	0.621189
Genetic Information Processing	Replication and repair	03030 DNA replication [PATH:ko03030]	dnaG; DNA primase [EC:2.7.7.-]	K02316	0.114747	0.0468626	0	0	0.0784036	0.048451	0.0302838	0.0302838	0.858142	0.936286	0.043956	0.0702211	0.414585	0.6055
Genetic Information Processing	Replication and repair	03030 DNA replication [PATH:ko03030]	rnhB; ribonuclease HII [EC:3.1.26.4]	K03470	0.053117	0.0219412	0.0221671	0.0221671	0.0297852	0.0183088	0.0934663	0.0443307	0.40959	0.612728	0.58142	0.634901	0.13387	0.289195
Genetic Information Processing	Replication and repair	03030 DNA replication [PATH:ko03030]	ssb; single-strand DNA-binding protein	K03111	0.163201	0.0444917	0	0	0.137485	0.0616009	0.0298883	0.0298883	0.958042	0.981557	0.008991	0.0196526	0.494505	0.677849
Genetic Information Processing	Replication and repair	03410 Base excision repair [PATH:ko03410]	E3.1.11.2, xthA; exodeoxyribonuclease III [EC:3.1.11.2]	K01142	0.0851163	0.0360028	0.134049	0.0580324	0.140568	0.0413347	0.179624	0.0509748	0.3007	0.520195	0.37662	0.435131	0.92308	0.966661
Genetic Information Processing	Replication and repair	03410 Base excision repair [PATH:ko03410]	MPG; DNA-3-methyladenine glycosylase [EC:3.2.2.21]	K03652	0.000433597	0.000433597	0	0	0.0186612	0.0136062	0.0132141	0.0132141	0.12987	0.297437	0.48052	0.535106	0.53846	0.715228
Genetic Information Processing	Replication and repair	03410 Base excision repair [PATH:ko03410]	NTH; endonuclease III [EC:4.2.99.18]	K10773	0.0605253	0.0247716	0.0123445	0.0123445	0.0309777	0.0189923	0.0103472	0.0103472	0.38961	0.596752	0.073926	0.106526	0.440559	0.629928
Genetic Information Processing	Replication and repair	03410 Base excision repair [PATH:ko03410]	UNG, UDG; uracil-DNA glycosylase [EC:3.2.2.27]	K03648	0.0477485	0.0195128	0.0172558	0.0172558	0.0669007	0.0291583	0.0115994	0.0115994	0.756244	0.879969	0.046953	0.0743662	0.538462	0.715228
Genetic Information Processing	Replication and repair	03410 Base excision repair [PATH:ko03410]	recJ; single-stranded-DNA-specific exonuclease [EC:3.1.-.-]	K07462	0.140946	0.0575594	0.0433165	0.0433165	0.0347167	0.0347167	0.149639	0.0637128	0.993007	0.995318	0.822178	0.853851	0.053946	0.139892
Genetic Information Processing	Replication and repair	03420 Nucleotide excision repair [PATH:ko03420]	ERCC2, XPD; DNA excision repair protein ERCC-2 [EC:3.6.4.12]	K10844	0.00057813	0.00057813	0.0045816	0.00286405	0	0	0.0270215	0.0219154	0.555445	0.747914	0.017982	0.0344212	0.363636	0.561516
Genetic Information Processing	Replication and repair	03420 Nucleotide excision repair [PATH:ko03420]	uvrA; excinuclease ABC subunit A	K03701	1.49141	0.469278	1.72099	0.220348	1.54587	0.284044	1.47636	0.208539	0.76623	0.882119	0.7962	0.832216	0.67532	0.803923
Genetic Information Processing	Replication and repair	03420 Nucleotide excision repair [PATH:ko03420]	uvrB; excinuclease ABC subunit B	K03702	0.465494	0.20231	0.965948	0.184962	0.77458	0.117381	0.776332	0.122678	0.6983	0.849251	0.14186	0.186741	0.12587	0.276069
Genetic Information Processing	Replication and repair	03420 Nucleotide excision repair [PATH:ko03420]	uvrC; excinuclease ABC subunit C	K03703	0.360316	0.13257	0	0	0.335499	0.101305	0.0460353	0.0460353	0.953047	0.981557	0.002997	0.00832214	0.66034	0.794865
Genetic Information Processing	Replication and repair	03420 Nucleotide excision repair [PATH:ko03420]	uvrD, pcrA; DNA helicase II / ATP-dependent DNA helicase PcrA [EC:3.6.4.12]	K03657	0.210815	0.0862535	0	0	0.289723	0.178804	0.172344	0.172344	0.33167	0.543524	0.23676	0.292615	0.70929	0.828778
Genetic Information Processing	Replication and repair	03430 Mismatch repair [PATH:ko03430]	E3.1.11.1, sbcB; exodeoxyribonuclease I [EC:3.1.11.1]	K01141	4.95086e-05	3.21089e-05	0.0093438	0.00487662	0.000306627	0.00024913	9.88588e-05	9.88588e-05	0.014985	0.0494658	0.00999	0.0213318	0.004995	0.0179543
Genetic Information Processing	Replication and repair	03430 Mismatch repair [PATH:ko03430]	exoX; exodeoxyribonuclease X [EC:3.1.11.-]	K10857	0	0	0.00354988	0.00148033	8.56223e-05	8.56223e-05	0.000131812	0.000131812	0.005994	0.0224169	0.002997	0.00832214	0.002997	0.0116811
Genetic Information Processing	Replication and repair	03430 Mismatch repair [PATH:ko03430]	mutH; DNA mismatch repair protein MutH	K03573	6.73807e-05	4.14425e-05	0.00569702	0.00288337	2.48803e-05	2.48803e-05	9.88588e-05	9.88588e-05	0.00999	0.034657	0.008991	0.0196526	0.023976	0.0723192
Genetic Information Processing	Replication and repair	03430 Mismatch repair [PATH:ko03430]	mutL; DNA mismatch repair protein MutL	K03572	0.245118	0.100216	0.0424758	0.0424758	0.0425395	0.0425395	0.0234955	0.0234955	0.07992	0.209345	0.078921	0.112471	0.178821	0.35654
Genetic Information Processing	Replication and repair	03430 Mismatch repair [PATH:ko03430]	mutS2; DNA mismatch repair protein MutS2	K07456	0.193312	0.0793068	0.0644216	0.0644216	0.0719411	0.0567099	0.0669274	0.0669274	0.47952	0.683369	0.33467	0.391204	0.42358	0.612416
Genetic Information Processing	Replication and repair	03430 Mismatch repair [PATH:ko03430]	xseA; exodeoxyribonuclease VII large subunit [EC:3.1.11.6]	K03601	0.11914	0.0488875	0	0	0.0629159	0.038549	0.0179594	0.0179594	0.59041	0.775625	0.020979	0.0386157	0.258741	0.458018
Genetic Information Processing	Replication and repair	03430 Mismatch repair [PATH:ko03430]	xseB; exodeoxyribonuclease VII small subunit [EC:3.1.11.6]	K03602	0.0192197	0.00786671	0	0	0.0149542	0.010205	0.00724119	0.00443569	0.795205	0.896337	0.058941	0.0888924	0.421578	0.611572
Genetic Information Processing	Replication and repair	03440 Homologous recombination [PATH:ko03440]	dnaT; DNA replication protein DnaT	K02317	1.80666e-05	1.80666e-05	0.004903	0.00167046	0.000256867	0.000256867	3.29529e-05	3.29529e-05	0.003996	0.0166801	0.001998	0.00633679	0.002997	0.0116811
Genetic Information Processing	Replication and repair	03440 Homologous recombination [PATH:ko03440]	priA; primosomal protein N' (replication factor Y) (superfamily II helicase) [EC:3.6.4.-]	K04066	0.227757	0.0936603	0	0	0.0805797	0.0500404	0.0331836	0.0331836	0.301698	0.520533	0.023976	0.0430902	0.107892	0.244077
Genetic Information Processing	Replication and repair	03440 Homologous recombination [PATH:ko03440]	priC; primosomal replication protein N''	K04067	0	0	0.00342569	0.00100122	8.56223e-05	8.56223e-05	0.000161034	0.000102789	0.001998	0.010219	0.000999	0.00455178	0.000999	0.00534176
Genetic Information Processing	Replication and repair	03440 Homologous recombination [PATH:ko03440]	recA; recombination protein RecA	K03553	0.423028	0.106458	0.651535	0.103561	0.422016	0.0765531	0.476825	0.0733189	0.36563	0.572104	0.13187	0.175375	0.35365	0.55069
Genetic Information Processing	Replication and repair	03440 Homologous recombination [PATH:ko03440]	recC; exodeoxyribonuclease V gamma subunit [EC:3.1.11.5]	K03583	0.00100617	0.000533627	0.0286222	0.0104485	0.00138386	0.00126314	0.000362482	0.000362482	0.000999	0.00710278	0.000999	0.00455178	0.000999	0.00534176
Genetic Information Processing	Replication and repair	03440 Homologous recombination [PATH:ko03440]	recD; exodeoxyribonuclease V alpha subunit [EC:3.1.11.5]	K03581	0.242505	0.101496	0.0389804	0.0389804	0.03717	0.03717	0.0970798	0.0612756	0.254745	0.478919	0.252747	0.307386	0.048951	0.129535
Genetic Information Processing	Replication and repair	03440 Homologous recombination [PATH:ko03440]	recF; DNA replication and repair protein RecF	K03629	0.0944904	0.0390418	0	0	0.0665716	0.0407666	0.0153231	0.0153231	0.861139	0.937975	0.024975	0.0445761	0.461538	0.652713
Genetic Information Processing	Replication and repair	03440 Homologous recombination [PATH:ko03440]	recG; ATP-dependent DNA helicase RecG [EC:3.6.4.12]	K03655	0.264717	0.108133	0	0	0.181245	0.122951	0.0359187	0.0359187	0.797203	0.897807	0.026973	0.0476167	0.425574	0.614612
Genetic Information Processing	Replication and repair	03440 Homologous recombination [PATH:ko03440]	recO; DNA repair protein RecO (recombination protein O)	K03584	0.0489425	0.0199937	0	0	0.0286679	0.017648	0.00853481	0.00853481	0.62737	0.799823	0.01998	0.0370403	0.33766	0.535456
Genetic Information Processing	Replication and repair	03440 Homologous recombination [PATH:ko03440]	recR; recombination protein RecR	K06187	0.0626929	0.0256698	0.0217246	0.0217246	0.122995	0.0364163	0.0546707	0.0340531	0.126873	0.294746	0.096903	0.133681	0.644356	0.78782
Genetic Information Processing	Replication and repair	03440 Homologous recombination [PATH:ko03440]	ruvA; holliday junction DNA helicase RuvA [EC:3.6.4.12]	K03550	0.0485617	0.0198505	0	0	0.0265872	0.0163743	0.0107427	0.0107427	0.642358	0.810938	0.025974	0.0462316	0.198801	0.382241
Genetic Information Processing	Replication and repair	03440 Homologous recombination [PATH:ko03440]	ruvB; holliday junction DNA helicase RuvB [EC:3.6.4.12]	K03551	0.225146	0.0584501	0.378098	0.111215	0.332806	0.0628211	0.404734	0.0683075	0.3966	0.600937	0.18681	0.237458	0.57942	0.747528
Genetic Information Processing	Transcription	03020 RNA polymerase [PATH:ko03020]	rpoA; DNA-directed RNA polymerase subunit alpha [EC:2.7.7.6]	K03040	0.440317	0.158876	0.461856	0.0655358	0.437281	0.0856355	0.363008	0.0459509	0.59241	0.776675	0.79221	0.830432	0.63636	0.78499
Genetic Information Processing	Transcription	03020 RNA polymerase [PATH:ko03020]	rpoB; DNA-directed RNA polymerase subunit beta [EC:2.7.7.6]	K03043	1.46677	0.420352	2.06801	0.323706	1.40347	0.24207	1.58546	0.221489	0.36064	0.570499	0.23377	0.290584	0.53546	0.713586
Genetic Information Processing	Transcription	03020 RNA polymerase [PATH:ko03020]	rpoBC; DNA-directed RNA polymerase subunit beta-beta' [EC:2.7.7.6]	K13797	0.42351	0.128168	0.708762	0.177232	0.480967	0.0887131	0.44526	0.0932885	0.44755	0.654384	0.32767	0.383717	0.23477	0.426675
Genetic Information Processing	Transcription	03020 RNA polymerase [PATH:ko03020]	rpoC; DNA-directed RNA polymerase subunit beta' [EC:2.7.7.6]	K03046	1.93147	0.564283	2.72184	0.385531	1.95539	0.373064	2.06125	0.352015	0.45954	0.664369	0.30669	0.36309	0.43656	0.62698
Genetic Information Processing	Transcription	03020 RNA polymerase [PATH:ko03020]	rpoZ; DNA-directed RNA polymerase subunit omega [EC:2.7.7.6]	K03060	0.0323476	0.00818485	0.00150435	0.00150435	0.0278376	0.0073387	0.00499186	0.00337068	0.922078	0.968483	0.001998	0.00633679	0.493506	0.677202
Genetic Information Processing	Transcription	03040 Spliceosome [PATH:ko03040]	SNRNP200, BRR2; pre-mRNA-splicing helicase BRR2 [EC:3.6.4.13]	K12854	0.00435098	0.00279575	0.00203515	0.00105672	0.00500947	0.00423954	0.00272312	0.00205128	0.84815	0.931669	0.45355	0.509456	0.998	0.998774
Genetic Information Processing	Translation	00970 Aminoacyl-tRNA biosynthesis [PATH:ko00970]	AARS, alaS; alanyl-tRNA synthetase [EC:6.1.1.7]	K01872	0.319906	0.13065	0.219928	0.13854	0.161754	0.100546	0.452899	0.131982	0.76523	0.881758	0.44256	0.499714	0.13487	0.290386
Genetic Information Processing	Translation	00970 Aminoacyl-tRNA biosynthesis [PATH:ko00970]	CARS, cysS; cysteinyl-tRNA synthetase [EC:6.1.1.16]	K01883	0.170768	0.0699354	0.283357	0.123076	0.21628	0.0938359	0.444653	0.0394508	0.253746	0.47864	0.068931	0.100787	0.476523	0.663747
Genetic Information Processing	Translation	00970 Aminoacyl-tRNA biosynthesis [PATH:ko00970]	DARS, aspS; aspartyl-tRNA synthetase [EC:6.1.1.12]	K01876	0.283712	0.0760665	0.290296	0.135664	0.517443	0.0891345	0.397723	0.113429	0.12687	0.294746	0.62038	0.669534	0.58941	0.753024
Genetic Information Processing	Translation	00970 Aminoacyl-tRNA biosynthesis [PATH:ko00970]	EARS, gltX; glutamyl-tRNA synthetase [EC:6.1.1.17]	K01885	0	0	0.233682	0.105239	0.377551	0.0763702	0.433094	0.0652295	0.005994	0.0224169	0.075924	0.109041	0.256743	0.455103
Genetic Information Processing	Translation	00970 Aminoacyl-tRNA biosynthesis [PATH:ko00970]	FARSA, pheS; phenylalanyl-tRNA synthetase alpha chain [EC:6.1.1.20]	K01889	0.185616	0.0493197	0.157544	0.0663756	0.227186	0.0399567	0.305127	0.0376822	0.07992	0.209345	0.61339	0.662543	0.28372	0.482227
Genetic Information Processing	Translation	00970 Aminoacyl-tRNA biosynthesis [PATH:ko00970]	FARSB, pheT; phenylalanyl-tRNA synthetase beta chain [EC:6.1.1.20]	K01890	0.200219	0.0821986	0	0	0.135777	0.08442	0.0812949	0.0812949	0.82218	0.91479	0.13886	0.183539	0.3017	0.500882
Genetic Information Processing	Translation	00970 Aminoacyl-tRNA biosynthesis [PATH:ko00970]	GARS, glyS1; glycyl-tRNA synthetase [EC:6.1.1.14]	K01880	0.146849	0.0854073	0.810004	0.175187	0.277641	0.0809447	0.508663	0.0783298	0.453546	0.660143	0.001998	0.00633679	0.070929	0.175828
Genetic Information Processing	Translation	00970 Aminoacyl-tRNA biosynthesis [PATH:ko00970]	HARS, hisS; histidyl-tRNA synthetase [EC:6.1.1.21]	K01892	0.118928	0.0488044	0.126304	0.0792112	0.245037	0.0665047	0.232953	0.0662777	0.12188	0.28468	0.96503	0.972546	0.87912	0.939373
Genetic Information Processing	Translation	00970 Aminoacyl-tRNA biosynthesis [PATH:ko00970]	IARS, ileS; isoleucyl-tRNA synthetase [EC:6.1.1.5]	K01870	0.334401	0.136633	0.533581	0.230743	0.567081	0.15906	0.695514	0.174686	0.26573	0.488437	0.37962	0.437815	0.83217	0.916449
Genetic Information Processing	Translation	00970 Aminoacyl-tRNA biosynthesis [PATH:ko00970]	KARS, lysS; lysyl-tRNA synthetase, class II [EC:6.1.1.6]	K04567	0.181155	0.0741168	0.246065	0.107408	0.506804	0.0770955	0.385142	0.0378511	0.007992	0.0285681	0.69031	0.733986	0.24975	0.446994
Genetic Information Processing	Translation	00970 Aminoacyl-tRNA biosynthesis [PATH:ko00970]	LARS, leuS; leucyl-tRNA synthetase [EC:6.1.1.4]	K01869	0.938058	0.26992	1.0106	0.14857	0.885932	0.184976	0.885198	0.138397	0.64535	0.813128	0.84715	0.877672	0.85814	0.930013
Genetic Information Processing	Translation	00970 Aminoacyl-tRNA biosynthesis [PATH:ko00970]	MARS, metG; methionyl-tRNA synthetase [EC:6.1.1.10]	K01874	0.554511	0.232842	0.885496	0.114963	0.745449	0.119551	0.762053	0.0654249	0.81119	0.908028	0.25175	0.306746	0.28871	0.485814
Genetic Information Processing	Translation	00970 Aminoacyl-tRNA biosynthesis [PATH:ko00970]	MTFMT, fmt; methionyl-tRNA formyltransferase [EC:2.1.2.9]	K00604	0.0763368	0.0313197	0	0	0.0408534	0.025125	0.0332166	0.0332166	0.94905	0.981557	0.11389	0.153995	0.15684	0.322144
Genetic Information Processing	Translation	00970 Aminoacyl-tRNA biosynthesis [PATH:ko00970]	NARS, asnS; asparaginyl-tRNA synthetase [EC:6.1.1.22]	K01893	0.289859	0.100453	0.576913	0.0763762	0.443897	0.1067	0.480145	0.0755318	0.758242	0.879969	0.075924	0.109041	0.203796	0.386108
Genetic Information Processing	Translation	00970 Aminoacyl-tRNA biosynthesis [PATH:ko00970]	PARS, proS; prolyl-tRNA synthetase [EC:6.1.1.15]	K01881	0.205549	0.0841035	0.209302	0.0910802	0.1736	0.0773988	0.287031	0.0744847	0.77622	0.885744	0.4975	0.552588	0.48651	0.67403
Genetic Information Processing	Translation	00970 Aminoacyl-tRNA biosynthesis [PATH:ko00970]	QARS, glnS; glutaminyl-tRNA synthetase [EC:6.1.1.18]	K01886	0.0393647	0.0355028	0.315625	0.09827	0.0839299	0.054969	0.316742	0.02334	0.702298	0.851329	0.003996	0.0103004	0.72028	0.835912
Genetic Information Processing	Translation	00970 Aminoacyl-tRNA biosynthesis [PATH:ko00970]	RARS, argS; arginyl-tRNA synthetase [EC:6.1.1.19]	K01887	0.178373	0.0747834	0.248146	0.10672	0.111114	0.0682289	0.339729	0.0922806	0.891109	0.95534	0.083916	0.118545	0.386613	0.578355
Genetic Information Processing	Translation	00970 Aminoacyl-tRNA biosynthesis [PATH:ko00970]	SARS, serS; seryl-tRNA synthetase [EC:6.1.1.11]	K01875	0.702766	0.260425	0.855833	0.265639	0.643036	0.127815	0.487383	0.0744216	0.31169	0.529603	0.998	0.998	0.44056	0.629928
Genetic Information Processing	Translation	00970 Aminoacyl-tRNA biosynthesis [PATH:ko00970]	TARS, thrS; threonyl-tRNA synthetase [EC:6.1.1.3]	K01868	0.244752	0.100036	0.369151	0.158566	0.556733	0.0937845	0.631096	0.0787692	0.025974	0.0798346	0.397602	0.456519	0.805195	0.897775
Genetic Information Processing	Translation	00970 Aminoacyl-tRNA biosynthesis [PATH:ko00970]	VARS, valS; valyl-tRNA synthetase [EC:6.1.1.9]	K01873	0.943645	0.240499	0.408982	0.177994	0.910523	0.134434	0.71952	0.049918	0.40959	0.612728	0.051948	0.0806971	0.330669	0.528254
Genetic Information Processing	Translation	00970 Aminoacyl-tRNA biosynthesis [PATH:ko00970]	WARS, trpS; tryptophanyl-tRNA synthetase [EC:6.1.1.2]	K01867	0.513313	0.18096	0.221409	0.0933002	0.538554	0.105146	0.353241	0.0576094	0.508492	0.707515	0.053946	0.0824157	0.66034	0.794865
Genetic Information Processing	Translation	00970 Aminoacyl-tRNA biosynthesis [PATH:ko00970]	YARS, tyrS; tyrosyl-tRNA synthetase [EC:6.1.1.1]	K01866	0.279256	0.0919317	0.394523	0.104731	0.389203	0.0648164	0.453801	0.062284	0.3017	0.520533	0.30569	0.362242	0.75724	0.86256
Genetic Information Processing	Translation	00970 Aminoacyl-tRNA biosynthesis [PATH:ko00970]	aspC; nondiscriminating aspartyl-tRNA synthetase [EC:6.1.1.23]	K09759	0.000478415	0.000404419	0	0	0.000471709	0.000471709	0.000981799	0.00061113	0.2997	0.519159	0.89411	0.912443	0.27572	0.473814
Genetic Information Processing	Translation	00970 Aminoacyl-tRNA biosynthesis [PATH:ko00970]	gltX1; nondiscriminating glutamyl-tRNA synthetase [EC:6.1.1.24]	K09698	0.33268	0.025586	0	0	0.226477	0.0358207	0.0198848	0.0126019	0.082917	0.215885	0.000999	0.00455178	0.017982	0.0562046
Genetic Information Processing	Translation	00970 Aminoacyl-tRNA biosynthesis [PATH:ko00970]	glyQ; glycyl-tRNA synthetase alpha chain [EC:6.1.1.14]	K01878	0.270765	0.0703769	0.112206	0.0107935	0.244185	0.0487902	0.119668	0.0302189	0.847153	0.931364	0.006993	0.0161013	0.72028	0.835912
Genetic Information Processing	Translation	00970 Aminoacyl-tRNA biosynthesis [PATH:ko00970]	poxA; lysyl-tRNA synthetase, class II [EC:6.1.1.6]	K04568	0	0	0.00973972	0.00347326	0.000513734	0.000513734	9.88588e-05	9.88588e-05	0.001998	0.010219	0.000999	0.00455178	0.000999	0.00534176
Genetic Information Processing	Translation	03010 Ribosome [PATH:ko03010]	RP-L1, rplA; large subunit ribosomal protein L1	K02863	0.189128	0.0563452	0.445028	0.0742848	0.253816	0.0381734	0.339588	0.0573359	0.747253	0.873483	0.003996	0.0103004	0.164835	0.333276
Genetic Information Processing	Translation	03010 Ribosome [PATH:ko03010]	RP-L10, rplJ; large subunit ribosomal protein L10	K02864	0.0524825	0.021462	0.0363699	0.0363699	0.0792682	0.0337731	0.0547719	0.0368529	0.50949	0.708142	0.58641	0.639271	0.91508	0.963482
Genetic Information Processing	Translation	03010 Ribosome [PATH:ko03010]	RP-L11, rplK; large subunit ribosomal protein L11	K02867	0.238334	0.079296	0.362028	0.0797401	0.235606	0.0467067	0.243092	0.0399351	0.36963	0.575573	0.32667	0.383241	0.34665	0.542405
Genetic Information Processing	Translation	03010 Ribosome [PATH:ko03010]	RP-L13, rplM; large subunit ribosomal protein L13	K02871	0.0976775	0.0360238	0.103974	0.0433364	0.186178	0.0326031	0.176087	0.0273301	0.043956	0.125839	0.948052	0.959171	0.804196	0.897775
Genetic Information Processing	Translation	03010 Ribosome [PATH:ko03010]	RP-L14, rplN; large subunit ribosomal protein L14	K02874	0.189395	0.0745146	0.366812	0.0834114	0.231382	0.0581036	0.22673	0.0416627	0.45455	0.660143	0.18482	0.235855	0.18482	0.365684
Genetic Information Processing	Translation	03010 Ribosome [PATH:ko03010]	RP-L15, rplO; large subunit ribosomal protein L15	K02876	0.173117	0.0570177	0.227593	0.0382612	0.188597	0.0396015	0.146039	0.0163002	0.40659	0.611066	0.88312	0.906231	0.23377	0.426054
Genetic Information Processing	Translation	03010 Ribosome [PATH:ko03010]	RP-L16, rplP; large subunit ribosomal protein L16	K02878	0.210926	0.0827324	0.360222	0.0664088	0.235874	0.0490021	0.268931	0.048936	0.59041	0.775625	0.16983	0.219103	0.37962	0.575209
Genetic Information Processing	Translation	03010 Ribosome [PATH:ko03010]	RP-L17, rplQ; large subunit ribosomal protein L17	K02879	0.111306	0.0438179	0.10563	0.0452632	0.125782	0.039756	0.164856	0.0260257	0.35764	0.567836	0.66733	0.713549	0.58342	0.749698
Genetic Information Processing	Translation	03010 Ribosome [PATH:ko03010]	RP-L18, rplR; large subunit ribosomal protein L18	K02881	0.129833	0.0392293	0.142619	0.0416846	0.1501	0.0320462	0.144397	0.0215935	0.76324	0.881758	0.93007	0.942452	0.7982	0.893487
Genetic Information Processing	Translation	03010 Ribosome [PATH:ko03010]	RP-L19, rplS; large subunit ribosomal protein L19	K02884	0.145266	0.0451392	0.113344	0.0304525	0.165627	0.0343249	0.144467	0.0220901	0.44156	0.648557	0.43956	0.498065	0.86513	0.931352
Genetic Information Processing	Translation	03010 Ribosome [PATH:ko03010]	RP-L2, rplB; large subunit ribosomal protein L2	K02886	0.434115	0.143511	0.554291	0.102338	0.417563	0.0872332	0.393788	0.0710555	0.39261	0.597691	0.66833	0.713549	0.46454	0.654097
Genetic Information Processing	Translation	03010 Ribosome [PATH:ko03010]	RP-L20, rplT; large subunit ribosomal protein L20	K02887	0.125447	0.0410434	0.169464	0.0382108	0.157444	0.0295744	0.132873	0.0286283	0.94605	0.981557	0.7962	0.832216	0.34965	0.546434
Genetic Information Processing	Translation	03010 Ribosome [PATH:ko03010]	RP-L21, rplU; large subunit ribosomal protein L21	K02888	0.0338484	0.0141301	0.0526017	0.022386	0.0448015	0.019598	0.0668403	0.0191834	0.53746	0.736734	0.2987	0.355582	0.93407	0.967979
Genetic Information Processing	Translation	03010 Ribosome [PATH:ko03010]	RP-L22, rplV; large subunit ribosomal protein L22	K02890	0.0688622	0.0197353	0.0955988	0.0398905	0.136235	0.0292166	0.149657	0.0201714	0.048951	0.138001	0.486513	0.540849	0.816184	0.905006
Genetic Information Processing	Translation	03010 Ribosome [PATH:ko03010]	RP-L23, rplW; large subunit ribosomal protein L23	K02892	0.0388968	0.0168152	0.0693995	0.0290565	0.0860505	0.0250652	0.0826868	0.0231457	0.23876	0.460442	0.60739	0.658812	0.47952	0.667203
Genetic Information Processing	Translation	03010 Ribosome [PATH:ko03010]	RP-L24, rplX; large subunit ribosomal protein L24	K02895	0.0278776	0.0114091	0.0728983	0.0308834	0.0467451	0.0208617	0.0854706	0.0257544	0.497502	0.700509	0.093906	0.13052	0.893107	0.948835
Genetic Information Processing	Translation	03010 Ribosome [PATH:ko03010]	RP-L25, rplY; large subunit ribosomal protein L25	K02897	0.011167	0.00635223	0.0134991	0.00898846	0.0239165	0.0156384	0.0213771	0.0132504	0.37063	0.575745	0.99001	0.99308	0.85614	0.929405
Genetic Information Processing	Translation	03010 Ribosome [PATH:ko03010]	RP-L27, rpmA; large subunit ribosomal protein L27	K02899	0.0970954	0.0338972	0.172747	0.0364105	0.102606	0.0204943	0.122941	0.0184077	0.45255	0.659459	0.12288	0.163924	0.34466	0.541908
Genetic Information Processing	Translation	03010 Ribosome [PATH:ko03010]	RP-L28, rpmB; large subunit ribosomal protein L28	K02902	0.0448911	0.00435312	0.0372277	0.0096016	0.051125	0.0136955	0.0374425	0.00231256	0.73427	0.866921	0.27273	0.32921	0.75924	0.864074
Genetic Information Processing	Translation	03010 Ribosome [PATH:ko03010]	RP-L29, rpmC; large subunit ribosomal protein L29	K02904	0.0997334	0.0215694	0.0488536	0.0220254	0.0826372	0.0118648	0.0869827	0.0166174	0.57542	0.762903	0.22977	0.285887	0.18382	0.364821
Genetic Information Processing	Translation	03010 Ribosome [PATH:ko03010]	RP-L3, rplC; large subunit ribosomal protein L3	K02906	0.187293	0.08079	0.152552	0.0634562	0.270613	0.0483215	0.262983	0.0363118	0.13187	0.300422	0.72428	0.766327	0.82817	0.913599
Genetic Information Processing	Translation	03010 Ribosome [PATH:ko03010]	RP-L30, rpmD; large subunit ribosomal protein L30	K02907	0.0625441	0.0146809	0.0372587	0.0158239	0.0711665	0.0103159	0.0461528	0.0128271	0.538462	0.73713	0.083916	0.118545	0.992008	0.996631
Genetic Information Processing	Translation	03010 Ribosome [PATH:ko03010]	RP-L31, rpmE; large subunit ribosomal protein L31	K02909	0.0968721	0.019513	0.0674726	0.0231807	0.0944523	0.0195489	0.0606091	0.0075751	0.8042	0.902545	0.11489	0.154862	0.88212	0.94025
Genetic Information Processing	Translation	03010 Ribosome [PATH:ko03010]	RP-L32, rpmF; large subunit ribosomal protein L32	K02911	0.0403601	0.00139103	0.0445835	0.00387161	0.0348331	0.00679719	0.0428394	0.00467083	0.45754	0.663741	0.1998	0.252976	0.6983	0.820711
Genetic Information Processing	Translation	03010 Ribosome [PATH:ko03010]	RP-L33, rpmG; large subunit ribosomal protein L33	K02913	0.0647858	0.0120981	0.0511139	0.00672011	0.069444	0.0120457	0.0471695	0.00954213	0.97802	0.986405	0.0999	0.13723	0.67333	0.803031
Genetic Information Processing	Translation	03010 Ribosome [PATH:ko03010]	RP-L34, rpmH; large subunit ribosomal protein L34	K02914	0.0873919	0.0358076	0.0756096	0.0127298	0.107885	0.0212855	0.0633912	0.0081718	0.84216	0.929032	0.23576	0.291941	0.47253	0.660289
Genetic Information Processing	Translation	03010 Ribosome [PATH:ko03010]	RP-L35, rpmI; large subunit ribosomal protein L35	K02916	0.0513323	0.0154243	0.0419347	0.0121979	0.0606585	0.0108418	0.0515996	0.0064265	0.41259	0.615792	0.46254	0.517309	0.99201	0.996631
Genetic Information Processing	Translation	03010 Ribosome [PATH:ko03010]	RP-L36, rpmJ; large subunit ribosomal protein L36	K02919	0.0438511	0.0158754	0.0505507	0.00801873	0.0312787	0.00821819	0.0362546	0.00807125	0.22478	0.438711	0.61139	0.660935	0.94306	0.972366
Genetic Information Processing	Translation	03010 Ribosome [PATH:ko03010]	RP-L4, rplD; large subunit ribosomal protein L4	K02926	0.139912	0.0437245	0.139824	0.0583151	0.189547	0.0327115	0.221617	0.0330201	0.13387	0.304442	0.71329	0.755317	0.68132	0.809576
Genetic Information Processing	Translation	03010 Ribosome [PATH:ko03010]	RP-L5, rplE; large subunit ribosomal protein L5	K02931	0.268549	0.0917432	0.339269	0.0440402	0.312728	0.0688257	0.272576	0.0423557	0.87013	0.942216	0.82617	0.856622	0.3976	0.588666
Genetic Information Processing	Translation	03010 Ribosome [PATH:ko03010]	RP-L6, rplF; large subunit ribosomal protein L6	K02933	0.0861479	0.0351963	0.105291	0.0432798	0.146896	0.0474775	0.118874	0.0314678	0.35465	0.565169	0.90909	0.924087	0.52348	0.70414
Genetic Information Processing	Translation	03010 Ribosome [PATH:ko03010]	RP-L7, rplL; large subunit ribosomal protein L7/L12	K02935	0.0995652	0.0369121	0.221137	0.0308523	0.169344	0.0323258	0.179325	0.0299828	0.681319	0.840445	0.057942	0.0875899	0.102897	0.236079
Genetic Information Processing	Translation	03010 Ribosome [PATH:ko03010]	RP-L7A; large subunit ribosomal protein L7A	K07590	5.41997e-05	5.41997e-05	0.00353782	0.00266487	0	0	0.00597216	0.0049404	0.669331	0.833604	0.055944	0.0850664	0.651349	0.78818
Genetic Information Processing	Translation	03010 Ribosome [PATH:ko03010]	RP-L9, rplI; large subunit ribosomal protein L9	K02939	0.0539709	0.0222598	0.0147338	0.0147338	0.0394949	0.0243317	0.0491529	0.0216044	0.62537	0.79964	0.44056	0.498762	0.27473	0.47274
Genetic Information Processing	Translation	03010 Ribosome [PATH:ko03010]	RP-S10, rpsJ; small subunit ribosomal protein S10	K02946	0.189198	0.0688136	0.299528	0.0580621	0.218349	0.0491325	0.196176	0.0310483	0.51449	0.714324	0.41758	0.476078	0.22877	0.420497
Genetic Information Processing	Translation	03010 Ribosome [PATH:ko03010]	RP-S11, rpsK; small subunit ribosomal protein S11	K02948	0.255149	0.111425	0.391406	0.0900944	0.242209	0.0566942	0.237116	0.0436313	0.29271	0.516031	0.42557	0.483483	0.38661	0.578355
Genetic Information Processing	Translation	03010 Ribosome [PATH:ko03010]	RP-S12, rpsL; small subunit ribosomal protein S12	K02950	0.195723	0.0789791	0.314325	0.0706152	0.229173	0.053478	0.208013	0.0393987	0.56843	0.758619	0.45854	0.513279	0.29071	0.487278
Genetic Information Processing	Translation	03010 Ribosome [PATH:ko03010]	RP-S13, rpsM; small subunit ribosomal protein S13	K02952	0.176143	0.0639231	0.257564	0.038401	0.173629	0.0346417	0.170453	0.0216085	0.2967	0.517431	0.37562	0.434363	0.35065	0.547335
Genetic Information Processing	Translation	03010 Ribosome [PATH:ko03010]	RP-S14, rpsN; small subunit ribosomal protein S14	K02954	0.124101	0.0157587	0.150472	0.0109756	0.0870824	0.0189178	0.131583	0.0220412	0.12987	0.297437	0.055944	0.0850664	0.644356	0.78782
Genetic Information Processing	Translation	03010 Ribosome [PATH:ko03010]	RP-S15, rpsO; small subunit ribosomal protein S15	K02956	0.0764183	0.0199714	0.106812	0.00997089	0.0890037	0.0133314	0.0838229	0.00937035	0.71928	0.857043	0.36364	0.420886	0.1998	0.383024
Genetic Information Processing	Translation	03010 Ribosome [PATH:ko03010]	RP-S16, rpsP; small subunit ribosomal protein S16	K02959	0.0947479	0.0347577	0.114309	0.008954	0.113926	0.0221872	0.109271	0.0175904	0.77023	0.883579	0.73926	0.779627	0.59241	0.753024
Genetic Information Processing	Translation	03010 Ribosome [PATH:ko03010]	RP-S17, rpsQ; small subunit ribosomal protein S17	K02961	0.110518	0.038376	0.180399	0.0264515	0.124133	0.0244126	0.120538	0.0152975	0.40559	0.610982	0.23576	0.291941	0.2018	0.384014
Genetic Information Processing	Translation	03010 Ribosome [PATH:ko03010]	RP-S18, rpsR; small subunit ribosomal protein S18	K02963	0.115094	0.0461537	0.102244	0.0117685	0.140608	0.0340213	0.0958583	0.0153431	0.77023	0.883579	0.36264	0.420104	0.5984	0.756184
Genetic Information Processing	Translation	03010 Ribosome [PATH:ko03010]	RP-S19, rpsS; small subunit ribosomal protein S19	K02965	0.157412	0.0573914	0.289628	0.0677912	0.186849	0.0394161	0.168112	0.031302	0.3976	0.601748	0.27473	0.331006	0.15584	0.321622
Genetic Information Processing	Translation	03010 Ribosome [PATH:ko03010]	RP-S2, rpsB; small subunit ribosomal protein S2	K02967	0.275561	0.0669949	0.396927	0.0585688	0.259792	0.0501022	0.351189	0.0566705	0.582418	0.770602	0.084915	0.119826	0.806194	0.897775
Genetic Information Processing	Translation	03010 Ribosome [PATH:ko03010]	RP-S20, rpsT; small subunit ribosomal protein S20	K02968	0.0175056	0.00721803	0.00645986	0.00645986	0.0296297	0.0137503	0.0414489	0.0125305	0.041958	0.121735	0.973027	0.97908	0.274725	0.47274
Genetic Information Processing	Translation	03010 Ribosome [PATH:ko03010]	RP-S21, rpsU; small subunit ribosomal protein S21	K02970	0.0633672	0.0163728	0.121487	0.0267477	0.0674203	0.0178034	0.0653873	0.0102464	0.2028	0.407489	0.15984	0.208081	0.11988	0.26608
Genetic Information Processing	Translation	03010 Ribosome [PATH:ko03010]	RP-S3, rpsC; small subunit ribosomal protein S3	K02982	0.354528	0.111785	0.447478	0.0555984	0.349346	0.0564443	0.370963	0.0542681	0.59141	0.776151	0.44555	0.502214	0.64136	0.78782
Genetic Information Processing	Translation	03010 Ribosome [PATH:ko03010]	RP-S4, rpsD; small subunit ribosomal protein S4	K02986	0.159592	0.0612992	0.135715	0.0560815	0.208432	0.0405061	0.247175	0.0229515	0.1049	0.253721	0.88012	0.905306	0.52248	0.703527
Genetic Information Processing	Translation	03010 Ribosome [PATH:ko03010]	RP-S5, rpsE; small subunit ribosomal protein S5	K02988	0.26011	0.0867217	0.299515	0.0427757	0.256666	0.0524012	0.257608	0.0432009	0.6963	0.84921	0.73926	0.779627	0.73826	0.846155
Genetic Information Processing	Translation	03010 Ribosome [PATH:ko03010]	RP-S6, rpsF; small subunit ribosomal protein S6	K02990	0.110322	0.037232	0.0319542	0.0199044	0.145747	0.0222758	0.065047	0.0164384	0.182817	0.379719	0.010989	0.0231592	0.967033	0.981444
Genetic Information Processing	Translation	03010 Ribosome [PATH:ko03010]	RP-S7, rpsG; small subunit ribosomal protein S7	K02992	0.260324	0.103303	0.373793	0.0662523	0.288447	0.0665658	0.284028	0.0538488	0.70729	0.852176	0.51149	0.566668	0.4046	0.596301
Genetic Information Processing	Translation	03010 Ribosome [PATH:ko03010]	RP-S8, rpsH; small subunit ribosomal protein S8	K02994	0.16456	0.0401456	0.273345	0.0381958	0.185889	0.0374765	0.20966	0.0229773	0.526474	0.727062	0.076923	0.110231	0.221778	0.414114
Genetic Information Processing	Translation	03010 Ribosome [PATH:ko03010]	RP-S9, rpsI; small subunit ribosomal protein S9	K02996	0.199052	0.0774419	0.282775	0.0606815	0.190311	0.0361107	0.189682	0.0345277	0.37163	0.576606	0.47552	0.529994	0.42358	0.612416
Genetic Information Processing	Translation	03013 RNA transport [PATH:ko03013]	EIF1, SUI1; translation initiation factor 1	K03113	0.000125706	0.000104596	0.0142614	0.00348532	0.00125175	0.000963329	0.00389154	0.00376918	0.097902	0.243158	0.005994	0.0141022	0.038961	0.106587
Genetic Information Processing	Translation	03013 RNA transport [PATH:ko03013]	rnz; ribonuclease Z [EC:3.1.26.11]	K00784	0.0802259	0.0342618	0	0	0.0174046	0.0174046	0.01473	0.01473	0.260739	0.484765	0.042957	0.06871	0.063936	0.161273
Human Diseases	Cancers	05203 Viral carcinogenesis [PATH:ko05203]	PK, pyk; pyruvate kinase [EC:2.7.1.40]	K00873	0.170643	0.0699766	0.0523426	0.0523426	0.103439	0.0637453	0.294106	0.0756142	0.165834	0.35646	0.61039	0.660935	0.025974	0.0769116
Human Diseases	Cancers	05204 Chemical carcinogenesis [PATH:ko05204]	GST, gst; glutathione S-transferase [EC:2.5.1.18]	K00799	0.000221729	0.000179995	0.0166186	0.00601033	0.000905984	0.000845157	0.000356918	0.000168453	0.001998	0.010219	0.001998	0.00633679	0.000999	0.00534176
Human Diseases	Endocrine and metabolic diseases	04940 Type I diabetes mellitus [PATH:ko04940]	E4.1.1.15, gadB, gadA, GAD; glutamate decarboxylase [EC:4.1.1.15]	K01580	0.000867195	0.000867195	0.0648091	0.00557934	0	0	0.099762	0.0324528	0.391608	0.597572	0.000999	0.00455178	0.346653	0.542405
Human Diseases	Immune diseases	05340 Primary immunodeficiency [PATH:ko05340]	E3.5.4.4, ADA, add; adenosine deaminase [EC:3.5.4.4]	K01488	0.0691714	0.0283026	0.00469004	0.00469004	0.0211477	0.0170519	0.018882	0.018882	0.32168	0.535719	0.06993	0.102017	0.1049	0.23898
Human Diseases	Infectious diseases	05100 Bacterial invasion of epithelial cells [PATH:ko05100]	yeeJ; adhesin/invasin	K13735	0.0016559	0.000834561	0.110856	0.0408093	0.00282845	0.00261619	0.00161435	0.000729939	0.000999	0.00710278	0.000999	0.00455178	0.000999	0.00534176
Human Diseases	Infectious diseases	05111 Vibrio cholerae pathogenic cycle [PATH:ko05111]	acfC; accessory colonization factor AcfC	K10938	0	0	0.00154872	0.00138862	8.56223e-05	8.56223e-05	0.000223209	0.000138165	0.684316	0.840935	0.064935	0.0961395	0.464535	0.654097
Human Diseases	Infectious diseases	05111 Vibrio cholerae pathogenic cycle [PATH:ko05111]	acfD; accessory colonization factor AcfD	K10939	0.000323679	0.000215471	0.0767822	0.0342016	0.000552404	0.00023227	0.000157303	0.000120416	0.001998	0.010219	0.002997	0.00832214	0.000999	0.00534176
Human Diseases	Infectious diseases	05111 Vibrio cholerae pathogenic cycle [PATH:ko05111]	luxS; S-ribosylhomocysteine lyase [EC:4.4.1.21]	K07173	0.149857	0.0405423	0.0675415	0.032025	0.123537	0.019886	0.0948972	0.0130309	0.986014	0.990607	0.068931	0.100787	0.404595	0.596301
Human Diseases	Infectious diseases	05120 Epithelial cell signaling in Helicobacter pylori infection [PATH:ko05120]	K08303; putative protease [EC:3.4.-.-]	K08303	0.111725	0.0476824	0.0615014	0.0615014	0.0518401	0.0368609	0.230151	0.0965018	0.421578	0.626317	0.340659	0.396771	0.091908	0.216628
Human Diseases	Infectious diseases	05132 Salmonella infection [PATH:ko05132]	nrfA; cytochrome c-552 [EC:1.7.2.2]	K03385	0.000749875	0.000516055	0.0313131	0.0115041	0.00224434	0.0015304	0.00293179	0.00130809	0.00999	0.034657	0.000999	0.00455178	0.000999	0.00534176
Human Diseases	Infectious diseases	05134 Legionellosis [PATH:ko05134]	sdhA; succinate dehydrogenase flavoprotein subunit [EC:1.3.99.1]	K00239	0.0533009	0.031658	0.337629	0.0774143	0.208283	0.0717938	0.394955	0.0913064	0.168831	0.357333	0.003996	0.0103004	0.490509	0.675953
Human Diseases	Infectious diseases	05142 Chagas disease (American trypanosomiasis) [PATH:ko05142]	ptrB; oligopeptidase B [EC:3.4.21.83]	K01354	0.0767729	0.0456946	0.0155531	0.00523944	0.137595	0.0396191	0.000377512	0.000184271	0.351648	0.563159	0.004995	0.0120814	0.285714	0.483286
Human Diseases	Infectious diseases	05150 Staphylococcus aureus infection [PATH:ko05150]	dltA; D-alanine--poly(phosphoribitol) ligase subunit 1 [EC:6.1.1.13]	K03367	0.167548	0.069085	0	0	0.042981	0.0338918	0.00586562	0.00586562	0.100899	0.245882	0.004995	0.0120814	0.082917	0.199432
Human Diseases	Infectious diseases	05150 Staphylococcus aureus infection [PATH:ko05150]	dltC; D-alanine--poly(phosphoribitol) ligase subunit 2 [EC:6.1.1.13]	K14188	0.0393177	0.00231231	0.00014822	0.00014822	0.0251478	0.00815504	0.00158174	0.00158174	0.165834	0.35646	0.000999	0.00455178	0.122877	0.271336
Human Diseases	Infectious diseases	05150 Staphylococcus aureus infection [PATH:ko05150]	mprF, fmtC; phosphatidylglycerol lysyltransferase [EC:2.3.2.3]	K14205	0.00117433	0.00117433	0.0166377	0.00769148	0	0	0.0293359	0.0266144	0.953047	0.981557	0.020979	0.0386157	0.895105	0.950177
Human Diseases	Neurodegenerative diseases	05010 Alzheimer's disease [PATH:ko05010]	ATPeF1B, ATP5B; F-type H+-transporting ATPase subunit beta [EC:3.6.3.14]	K02133	0.000246527	0.000209662	0.00126123	0.000880855	0.000402123	0.000205252	0.000158033	0.000101734	0.38861	0.596752	0.53247	0.5854	0.17582	0.35164
Human Diseases	Neurodegenerative diseases	05010 Alzheimer's disease [PATH:ko05010]	COX2; cytochrome c oxidase subunit 2	K02261	0.000374186	0.000166995	0.000734577	0.000363596	0.000452882	0.000188757	3.29529e-05	3.29529e-05	0.201798	0.406739	0.903097	0.920163	0.082917	0.199432
Metabolism	Amino acid metabolism	00250 Alanine, aspartate and glutamate metabolism [PATH:ko00250]	E1.4.1.4, gdhA; glutamate dehydrogenase (NADP+) [EC:1.4.1.4]	K00262	0.401754	0.205732	0.507988	0.162061	0.492112	0.131441	0.543615	0.0944976	0.69031	0.842699	0.63636	0.683928	0.83916	0.918675
Metabolism	Amino acid metabolism	00250 Alanine, aspartate and glutamate metabolism [PATH:ko00250]	E2.4.2.14, purF; amidophosphoribosyltransferase [EC:2.4.2.14]	K00764	0.200056	0.0820923	0.0496878	0.0496878	0.0864318	0.0531786	0.0336779	0.0336779	0.286713	0.511028	0.095904	0.132727	0.396603	0.588537
Metabolism	Amino acid metabolism	00250 Alanine, aspartate and glutamate metabolism [PATH:ko00250]	E2.6.1.16, glmS; glucosamine--fructose-6-phosphate aminotransferase (isomerizing) [EC:2.6.1.16]	K00820	0.225051	0.0919541	0	0	0.115091	0.0706115	0.0803063	0.0803063	0.74226	0.870793	0.1009	0.13831	0.15385	0.318531
Metabolism	Amino acid metabolism	00250 Alanine, aspartate and glutamate metabolism [PATH:ko00250]	E2.6.1.1A, aspB; aspartate aminotransferase [EC:2.6.1.1]	K00812	0	0	0.125825	0.055891	0	0	0.212232	0.032902	0.217782	0.428934	0.000999	0.00455178	0.217782	0.40842
Metabolism	Amino acid metabolism	00250 Alanine, aspartate and glutamate metabolism [PATH:ko00250]	E3.5.1.1, ansA, ansB; L-asparaginase [EC:3.5.1.1]	K01424	0.0996249	0.0411523	0.0339364	0.0339364	0.0885	0.0363015	0.016839	0.016839	0.675325	0.837843	0.052947	0.0814666	0.939061	0.969788
Metabolism	Amino acid metabolism	00250 Alanine, aspartate and glutamate metabolism [PATH:ko00250]	E4.1.1.12; aspartate 4-decarboxylase [EC:4.1.1.12]	K09758	0.00677767	0.00507717	0.0628798	0.0265197	0.00469233	0.00238946	0.0863305	0.06879	0.916084	0.966895	0.014985	0.0295588	0.874126	0.936357
Metabolism	Amino acid metabolism	00250 Alanine, aspartate and glutamate metabolism [PATH:ko00250]	E4.3.2.2, purB; adenylosuccinate lyase [EC:4.3.2.2]	K01756	0.56779	0.18039	0.452229	0.043521	0.567242	0.0907905	0.427748	0.0794133	0.91808	0.96769	0.23676	0.292615	0.90809	0.958457
Metabolism	Amino acid metabolism	00250 Alanine, aspartate and glutamate metabolism [PATH:ko00250]	E6.3.4.4, purA; adenylosuccinate synthase [EC:6.3.4.4]	K01939	0.161024	0.0662998	0.201716	0.0847854	0.453541	0.0562696	0.264117	0.0693124	0.021978	0.0688609	0.316683	0.373213	0.138861	0.295536
Metabolism	Amino acid metabolism	00250 Alanine, aspartate and glutamate metabolism [PATH:ko00250]	E6.3.4.5, argG; argininosuccinate synthase [EC:6.3.4.5]	K01940	0.429155	0.0792074	0.523644	0.0794112	0.403179	0.136816	0.45481	0.0724535	0.60839	0.788837	0.47253	0.527115	0.84316	0.920716
Metabolism	Amino acid metabolism	00250 Alanine, aspartate and glutamate metabolism [PATH:ko00250]	alaA; alanine-synthesizing transaminase [EC:2.6.1.66 2.6.1.2]	K14260	0.323825	0.0253378	0.125606	0.0562602	0.187066	0.0711414	0.041984	0.0268328	0.037962	0.11139	0.005994	0.0141022	0.575425	0.746092
Metabolism	Amino acid metabolism	00250 Alanine, aspartate and glutamate metabolism [PATH:ko00250]	argH, ASL; argininosuccinate lyase [EC:4.3.2.1]	K01755	0.184568	0.0806193	0.400151	0.0484249	0.189072	0.122365	0.290718	0.0959281	0.57143	0.759169	0.11788	0.158069	0.56244	0.736637
Metabolism	Amino acid metabolism	00250 Alanine, aspartate and glutamate metabolism [PATH:ko00250]	asnA; aspartate--ammonia ligase [EC:6.3.1.1]	K01914	0.0981249	0.0404703	0.109666	0.0485236	0.09553	0.0564364	0.151813	0.0414909	0.66533	0.830219	0.45155	0.50765	0.63636	0.78499
Metabolism	Amino acid metabolism	00250 Alanine, aspartate and glutamate metabolism [PATH:ko00250]	carA, CPA1; carbamoyl-phosphate synthase small subunit [EC:6.3.5.5]	K01956	0.141839	0.0580005	0	0	0.199131	0.0870613	0.0781213	0.0478446	0.255744	0.478919	0.024975	0.0445761	0.922078	0.966661
Metabolism	Amino acid metabolism	00250 Alanine, aspartate and glutamate metabolism [PATH:ko00250]	carB, CPA2; carbamoyl-phosphate synthase large subunit [EC:6.3.5.5]	K01955	1.44127	0.562278	1.23765	0.369829	1.51725	0.328206	1.36413	0.180432	0.8002	0.899617	0.64336	0.690305	0.96004	0.977413
Metabolism	Amino acid metabolism	00250 Alanine, aspartate and glutamate metabolism [PATH:ko00250]	gltB; glutamate synthase (NADPH/NADH) large chain [EC:1.4.1.13 1.4.1.14]	K00265	0.618743	0.252785	0.442798	0.10497	0.203473	0.101481	0.414882	0.106201	0.15584	0.3418	0.90709	0.922779	0.22777	0.420497
Metabolism	Amino acid metabolism	00250 Alanine, aspartate and glutamate metabolism [PATH:ko00250]	gltD; glutamate synthase (NADPH/NADH) small chain [EC:1.4.1.13 1.4.1.14]	K00266	0.23299	0.0952235	0.583732	0.162582	0.157997	0.110506	0.658085	0.0883438	0.995005	0.995775	0.002997	0.00832214	0.517483	0.701176
Metabolism	Amino acid metabolism	00250 Alanine, aspartate and glutamate metabolism [PATH:ko00250]	gudB, rocG; glutamate dehydrogenase [EC:1.4.1.2]	K00260	0.0199233	0.0116547	0.0263855	0.00469123	0.0201465	0.007619	0.0558764	0.0112734	0.127872	0.294949	0.036963	0.0612422	0.14985	0.312751
Metabolism	Amino acid metabolism	00250 Alanine, aspartate and glutamate metabolism [PATH:ko00250]	nadB; L-aspartate oxidase [EC:1.4.3.16]	K00278	0.0999376	0.0408541	0.233178	0.102344	0.0931214	0.0931214	0.37733	0.0610618	0.362637	0.571932	0.020979	0.0386157	0.374625	0.572331
Metabolism	Amino acid metabolism	00250 Alanine, aspartate and glutamate metabolism [PATH:ko00250]	putA; proline dehydrogenase / delta 1-pyrroline-5-carboxylate dehydrogenase [EC:1.5.99.8 1.5.1.12]	K13821	0.000691549	0.000528551	0.0499399	0.0100469	0.0027208	0.00232437	0.00587691	0.00153028	0.000999	0.00710278	0.000999	0.00455178	0.000999	0.00534176
Metabolism	Amino acid metabolism	00250 Alanine, aspartate and glutamate metabolism [PATH:ko00250]	pyrB, PYR2; aspartate carbamoyltransferase catalytic subunit [EC:2.1.3.2]	K00609	0.0679425	0.0277486	0.121622	0.0524943	0.155941	0.0498062	0.189187	0.0269079	0.078921	0.207991	0.281718	0.33848	0.783217	0.881289
Metabolism	Amino acid metabolism	00260 Glycine, serine and threonine metabolism [PATH:ko00260]	E1.1.99.1, betA, CHDH; choline dehydrogenase [EC:1.1.99.1]	K00108	0.000360811	0.000166919	0.0139697	0.00522031	0.000584903	0.000497823	0.000517012	0.000226104	0.002997	0.0133269	0.000999	0.00455178	0.000999	0.00534176
Metabolism	Amino acid metabolism	00260 Glycine, serine and threonine metabolism [PATH:ko00260]	E1.4.3.21, AOC2, AOC3, tynA; primary-amine oxidase [EC:1.4.3.21]	K00276	0	0	0.0119639	0.00560019	0	0	0.000250161	0.000153561	0.000999	0.00710278	0.000999	0.00455178	0.000999	0.00534176
Metabolism	Amino acid metabolism	00260 Glycine, serine and threonine metabolism [PATH:ko00260]	E2.7.2.4, lysC; aspartate kinase [EC:2.7.2.4]	K00928	0.156311	0.0640595	0.0801844	0.0502726	0.0925281	0.0568021	0.185617	0.0552849	0.71329	0.857043	0.86613	0.893046	0.15584	0.321622
Metabolism	Amino acid metabolism	00260 Glycine, serine and threonine metabolism [PATH:ko00260]	E4.3.1.17, sdaA; L-serine dehydratase [EC:4.3.1.17]	K01752	0.170925	0.0702599	0.0396441	0.0396441	0.0697568	0.0433584	0.0383572	0.0383572	0.32468	0.537946	0.11489	0.154862	0.32168	0.517086
Metabolism	Amino acid metabolism	00260 Glycine, serine and threonine metabolism [PATH:ko00260]	E4.3.1.19, ilvA, tdcB; threonine dehydratase [EC:4.3.1.19]	K01754	0.20949	0.0528871	0.0209282	0.0209282	0.135165	0.0487263	0.0214524	0.0214524	0.34965	0.561349	0.001998	0.00633679	0.353646	0.55069
Metabolism	Amino acid metabolism	00260 Glycine, serine and threonine metabolism [PATH:ko00260]	GATM; glycine amidinotransferase [EC:2.1.4.1]	K00613	0.00462401	0.00356076	0.0030019	0.0019722	0.00148002	0.000632118	0.00119824	0.000857772	0.36364	0.571932	0.6973	0.739595	0.81518	0.905006
Metabolism	Amino acid metabolism	00260 Glycine, serine and threonine metabolism [PATH:ko00260]	GLDC, gcvP; glycine dehydrogenase [EC:1.4.4.2]	K00281	0.000347497	0.000185129	0.134863	0.0290718	0.00611339	0.00370264	0.208785	0.0559575	0.226773	0.441934	0.000999	0.00455178	0.286713	0.483711
Metabolism	Amino acid metabolism	00260 Glycine, serine and threonine metabolism [PATH:ko00260]	K06001, trpB; tryptophan synthase beta chain [EC:4.2.1.20]	K06001	0.0279365	0.0156529	0.308815	0.0667854	0.0750022	0.0487554	0.217108	0.0473287	0.631369	0.802546	0.001998	0.00633679	0.167832	0.338278
Metabolism	Amino acid metabolism	00260 Glycine, serine and threonine metabolism [PATH:ko00260]	asd; aspartate-semialdehyde dehydrogenase [EC:1.2.1.11]	K00133	0.174536	0.0583957	0.402997	0.0530715	0.309334	0.0654478	0.299494	0.0461294	0.771229	0.883942	0.073926	0.106526	0.057942	0.147884
Metabolism	Amino acid metabolism	00260 Glycine, serine and threonine metabolism [PATH:ko00260]	ghrA; gyoxylate/hydroxypyruvate reductase A [EC:1.1.1.79 1.1.1.81]	K12972	0	0	0.00737958	0.00262662	0	0	0.000164765	0.000164765	0.002997	0.0133269	0.001998	0.00633679	0.003996	0.0150753
Metabolism	Amino acid metabolism	00260 Glycine, serine and threonine metabolism [PATH:ko00260]	glyA, SHMT; glycine hydroxymethyltransferase [EC:2.1.2.1]	K00600	0.20657	0.0179886	0.43275	0.0603095	0.261264	0.038386	0.377036	0.0597782	0.99001	0.99385	0.004995	0.0120814	0.267732	0.467537
Metabolism	Amino acid metabolism	00260 Glycine, serine and threonine metabolism [PATH:ko00260]	gpmA, PGAM; 2,3-bisphosphoglycerate-dependent phosphoglycerate mutase [EC:5.4.2.1]	K01834	0.1852	0.0758976	0.0805713	0.0805713	0.216604	0.135281	0.379445	0.114237	0.13087	0.299197	0.77423	0.813853	0.23576	0.427873
Metabolism	Amino acid metabolism	00260 Glycine, serine and threonine metabolism [PATH:ko00260]	metL; bifunctional aspartokinase / homoserine dehydrogenase 2 [EC:2.7.2.4 1.1.1.3]	K12525	0.000407325	0.000363844	0.0221792	0.00645976	0.00146948	0.00134852	0.000549178	0.000225775	0.000999	0.00710278	0.000999	0.00455178	0.000999	0.00534176
Metabolism	Amino acid metabolism	00260 Glycine, serine and threonine metabolism [PATH:ko00260]	pssA, CHO1; phosphatidylserine synthase [EC:2.7.8.8]	K00998	0.000162599	0.000162599	0.0353771	0.0155487	0	0	0.00787575	0.00787575	0.097902	0.243158	0.00999	0.0213318	0.105894	0.239977
Metabolism	Amino acid metabolism	00260 Glycine, serine and threonine metabolism [PATH:ko00260]	serB, PSPH; phosphoserine phosphatase [EC:3.1.3.3]	K01079	0.0571606	0.0235611	0.0543868	0.00871288	0.0149762	0.0115874	0.0804969	0.0146418	0.599401	0.78188	0.065934	0.0973957	0.034965	0.0985724
Metabolism	Amino acid metabolism	00260 Glycine, serine and threonine metabolism [PATH:ko00260]	trpB; tryptophan synthase beta chain [EC:4.2.1.20]	K01696	0.348245	0.0691612	0.20412	0.0439949	0.279822	0.0703754	0.142174	0.02721	0.250749	0.475067	0.026973	0.0476167	0.95005	0.972599
Metabolism	Amino acid metabolism	00270 Cysteine and methionine metabolism [PATH:ko00270]	E2.3.1.30, cysE; serine O-acetyltransferase [EC:2.3.1.30]	K00640	0.0658173	0.0286594	0.024866	0.024866	0.006444	0.006444	0.0528332	0.0401912	0.5984	0.781362	0.88412	0.906538	0.12687	0.277783
Metabolism	Amino acid metabolism	00270 Cysteine and methionine metabolism [PATH:ko00270]	E2.5.1.48, metB; cystathionine gamma-synthase [EC:2.5.1.48]	K01739	0.0872245	0.00560005	0.0153916	0.0064217	0.0578403	0.0165562	0.00131681	0.000631986	0.03996	0.116723	0.000999	0.00455178	0.416583	0.606365
Metabolism	Amino acid metabolism	00270 Cysteine and methionine metabolism [PATH:ko00270]	E2.5.1.6, metK; S-adenosylmethionine synthetase [EC:2.5.1.6]	K00789	0.118358	0.0483677	0.301011	0.127423	0.304437	0.0963209	0.501669	0.0590608	0.047952	0.13548	0.052947	0.0814666	0.927073	0.967979
Metabolism	Amino acid metabolism	00270 Cysteine and methionine metabolism [PATH:ko00270]	E4.1.1.50, speD; S-adenosylmethionine decarboxylase [EC:4.1.1.50]	K01611	0.000252932	0.000252932	0.0191092	0.00604049	0	0	0.0219322	0.0148614	0.904096	0.960782	0.005994	0.0141022	0.873127	0.936062
Metabolism	Amino acid metabolism	00270 Cysteine and methionine metabolism [PATH:ko00270]	LDH, ldh; L-lactate dehydrogenase [EC:1.1.1.27]	K00016	0.163595	0.0671028	0	0	0.124609	0.0815484	0.0171685	0.0171685	0.85415	0.934294	0.02997	0.0520553	0.61239	0.764896
Metabolism	Amino acid metabolism	00270 Cysteine and methionine metabolism [PATH:ko00270]	cysK; cysteine synthase A [EC:2.5.1.47]	K01738	0.103802	0.0435937	0.0352764	0.0352764	0.0306895	0.0306895	0.068392	0.0419568	0.56943	0.758619	0.73127	0.773091	0.23277	0.42483
Metabolism	Amino acid metabolism	00270 Cysteine and methionine metabolism [PATH:ko00270]	metC; cystathionine beta-lyase [EC:4.4.1.8]	K01760	0.0512672	0.030281	0.0254092	0.00602906	0.109171	0.0377025	0.0189646	0.0173831	0.33966	0.552161	0.041958	0.0675294	0.22977	0.420541
Metabolism	Amino acid metabolism	00270 Cysteine and methionine metabolism [PATH:ko00270]	mtnN, mtn, pfs; S-adenosylhomocysteine/5'-methylthioadenosine nucleosidase [EC:3.2.2.9]	K01243	0.0674236	0.028825	0	0	0.0304841	0.0189469	0.0241545	0.0241545	0.75025	0.875404	0.11788	0.158069	0.15684	0.322144
Metabolism	Amino acid metabolism	00280 Valine, leucine and isoleucine degradation [PATH:ko00280]	ACADS, bcd; butyryl-CoA dehydrogenase [EC:1.3.8.1]	K00248	0.0721529	0.0657209	0.37411	0.0687832	0.0141234	0.0115482	0.361685	0.0382332	0.490509	0.694441	0.000999	0.00455178	0.672328	0.802578
Metabolism	Amino acid metabolism	00280 Valine, leucine and isoleucine degradation [PATH:ko00280]	E2.3.1.16, fadA; acetyl-CoA acyltransferase [EC:2.3.1.16]	K00632	0.000144532	0.000144532	0.0210883	0.0100547	0.00128433	0.00128433	0.000296577	0.000296577	0.021978	0.0688609	0.018981	0.0355963	0.004995	0.0179543
Metabolism	Amino acid metabolism	00280 Valine, leucine and isoleucine degradation [PATH:ko00280]	E2.3.3.10; hydroxymethylglutaryl-CoA synthase [EC:2.3.3.10]	K01641	0.0657077	0.0295649	0.000206969	0.000134984	0.0251482	0.0200001	0.000857287	0.000586244	0.332667	0.543524	0.012987	0.0263818	0.31968	0.515151
Metabolism	Amino acid metabolism	00280 Valine, leucine and isoleucine degradation [PATH:ko00280]	E2.6.1.42, ilvE; branched-chain amino acid aminotransferase [EC:2.6.1.42]	K00826	0.382916	0.0924469	0.19163	0.0531691	0.359721	0.0741237	0.238646	0.0420051	0.885115	0.952352	0.037962	0.0624178	0.629371	0.78158
Metabolism	Amino acid metabolism	00280 Valine, leucine and isoleucine degradation [PATH:ko00280]	E5.4.99.2A, mcmA1; methylmalonyl-CoA mutase, N-terminal domain [EC:5.4.99.2]	K01848	0.000269541	0.000133131	0.0523136	0.0178407	0.008072	0.0047472	0.0452056	0.0112164	0.969031	0.984243	0.000999	0.00455178	0.51049	0.69388
Metabolism	Amino acid metabolism	00280 Valine, leucine and isoleucine degradation [PATH:ko00280]	E5.4.99.2B, mcmA2; methylmalonyl-CoA mutase, C-terminal domain [EC:5.4.99.2]	K01849	3.14421e-05	3.14421e-05	0.0123992	0.00484915	0.0023602	0.00131633	0.0125672	0.00326011	0.707293	0.852176	0.001998	0.00633679	0.736264	0.844615
Metabolism	Amino acid metabolism	00280 Valine, leucine and isoleucine degradation [PATH:ko00280]	MUT; methylmalonyl-CoA mutase [EC:5.4.99.2]	K01847	0.00157242	0.000629492	0.238288	0.0458348	0.0242735	0.0186713	0.35465	0.0965452	0.251748	0.47626	0.000999	0.00455178	0.378621	0.575209
Metabolism	Amino acid metabolism	00280 Valine, leucine and isoleucine degradation [PATH:ko00280]	fadB; 3-hydroxyacyl-CoA dehydrogenase / enoyl-CoA hydratase / 3-hydroxybutyryl-CoA epimerase / enoyl-CoA isomerase [EC:1.1.1.35 4.2.1.17 5.1.2.3 5.3.3.8]	K01825	0.00102993	0.000698704	0.0288182	0.0101982	0.00111309	0.00111309	0.000582131	0.000237877	0.001998	0.010219	0.000999	0.00455178	0.001998	0.00844906
Metabolism	Amino acid metabolism	00280 Valine, leucine and isoleucine degradation [PATH:ko00280]	fadJ; 3-hydroxyacyl-CoA dehydrogenase / enoyl-CoA hydratase / 3-hydroxybutyryl-CoA epimerase [EC:1.1.1.35 4.2.1.17 5.1.2.3]	K01782	3.61331e-05	3.61331e-05	0.0219854	0.0065297	0.000684978	0.000684978	0.000582074	0.000259642	0.000999	0.00710278	0.000999	0.00455178	0.000999	0.00534176
Metabolism	Amino acid metabolism	00280 Valine, leucine and isoleucine degradation [PATH:ko00280]	mmsA, iolA, ALDH6A1; malonate-semialdehyde dehydrogenase (acetylating) / methylmalonate-semialdehyde dehydrogenase [EC:1.2.1.18 1.2.1.27]	K00140	0.000161318	8.57119e-05	0	0	0.000256867	0.000256867	0.000975125	0.000835089	0.25075	0.475067	0.80619	0.839944	0.45754	0.649185
Metabolism	Amino acid metabolism	00280 Valine, leucine and isoleucine degradation [PATH:ko00280]	paaF, echA; enoyl-CoA hydratase [EC:4.2.1.17]	K01692	0.0583873	0.0238764	0.027188	0.0120406	0	0	0.00207604	0.00207604	0.004995	0.019646	0.283716	0.339624	0.236763	0.429091
Metabolism	Amino acid metabolism	00290 Valine, leucine and isoleucine biosynthesis [PATH:ko00290]	avtA; valine--pyruvate aminotransferase [EC:2.6.1.66]	K00835	0.000125706	0.000104596	0.016474	0.0065081	0.000370222	0.000227771	0.00029669	0.00018353	0.001998	0.010219	0.000999	0.00455178	0.001998	0.00844906
Metabolism	Amino acid metabolism	00290 Valine, leucine and isoleucine biosynthesis [PATH:ko00290]	cimA; D-citramalate synthase [EC:2.3.1.182]	K09011	0.00152538	0.000969972	0.171176	0.059907	0	0	0.242234	0.0579584	0.423576	0.627843	0.000999	0.00455178	0.416583	0.606365
Metabolism	Amino acid metabolism	00290 Valine, leucine and isoleucine biosynthesis [PATH:ko00290]	ilvC; ketol-acid reductoisomerase [EC:1.1.1.86]	K00053	0.356045	0.0862359	0.387819	0.0755815	0.435378	0.0815963	0.249138	0.0489668	0.7033	0.851329	0.30869	0.36479	0.16084	0.327244
Metabolism	Amino acid metabolism	00290 Valine, leucine and isoleucine biosynthesis [PATH:ko00290]	ilvD; dihydroxy-acid dehydratase [EC:4.2.1.9]	K01687	0.351208	0.041356	0.659771	0.161624	0.337699	0.100578	0.381438	0.0668379	0.2028	0.407489	0.11888	0.158917	0.24975	0.446994
Metabolism	Amino acid metabolism	00290 Valine, leucine and isoleucine biosynthesis [PATH:ko00290]	leuB; 3-isopropylmalate dehydrogenase [EC:1.1.1.85]	K00052	0.162218	0.0420829	0.143375	0.0687152	0.183399	0.0411906	0.17609	0.0640632	0.66334	0.829335	0.82517	0.856271	0.93606	0.968235
Metabolism	Amino acid metabolism	00290 Valine, leucine and isoleucine biosynthesis [PATH:ko00290]	leuC; 3-isopropylmalate/(R)-2-methylmalate dehydratase large subunit [EC:4.2.1.33 4.2.1.35]	K01703	0.197097	0.0177517	0.319574	0.0554437	0.220773	0.0549773	0.240914	0.0479552	0.56344	0.753972	0.14685	0.192527	0.28671	0.483711
Metabolism	Amino acid metabolism	00290 Valine, leucine and isoleucine biosynthesis [PATH:ko00290]	leuD; 3-isopropylmalate/(R)-2-methylmalate dehydratase small subunit [EC:4.2.1.33 4.2.1.35]	K01704	0.0913944	0.0147189	0.135127	0.0234055	0.0660524	0.0245571	0.106182	0.0223932	0.207792	0.416227	0.061938	0.0926564	0.946054	0.972599
Metabolism	Amino acid metabolism	00300 Lysine biosynthesis [PATH:ko00300]	E1.4.1.16; diaminopimelate dehydrogenase [EC:1.4.1.16]	K03340	0.000849128	0.000849128	0.130932	0.0594291	0.0542247	0.0357134	0.196997	0.0430229	0.167832	0.357333	0.007992	0.0178612	0.862138	0.93045
Metabolism	Amino acid metabolism	00300 Lysine biosynthesis [PATH:ko00300]	E2.3.3.14; homocitrate synthase [EC:2.3.3.14]	K01655	0.014918	0.01046	0.00978081	0.00509102	0.00363482	0.00224665	0.00779796	0.00337795	0.35564	0.566049	0.96004	0.969026	0.55045	0.726078
Metabolism	Amino acid metabolism	00300 Lysine biosynthesis [PATH:ko00300]	E6.3.2.13, murE; UDP-N-acetylmuramoyl-L-alanyl-D-glutamate--2,6-diaminopimelate ligase [EC:6.3.2.13]	K01928	0.134724	0.0552419	0	0	0.152775	0.0958013	0.217569	0.0928997	0.1029	0.249817	0.64036	0.687656	0.19481	0.377371
Metabolism	Amino acid metabolism	00300 Lysine biosynthesis [PATH:ko00300]	LYS1; saccharopine dehydrogenase (NAD+, L-lysine forming) [EC:1.5.1.7]	K00290	0.0425758	0.0257737	0.359976	0.0570462	0.113162	0.0573877	0.285207	0.0552422	0.965035	0.983272	0.000999	0.00455178	0.162837	0.330787
Metabolism	Amino acid metabolism	00300 Lysine biosynthesis [PATH:ko00300]	dapA; 4-hydroxy-tetrahydrodipicolinate synthase [EC:4.3.3.7]	K01714	0.0926912	0.0379055	0.0242466	0.0242466	0.0539978	0.0339525	0.0151584	0.0151584	0.382617	0.590819	0.076923	0.110231	0.57043	0.742399
Metabolism	Amino acid metabolism	00300 Lysine biosynthesis [PATH:ko00300]	dapB; dihydrodipicolinate reductase [EC:1.3.1.26]	K00215	0.0538855	0.0220104	0	0	0.0380819	0.023695	0.0121267	0.0121267	0.843157	0.92934	0.037962	0.0624178	0.483516	0.671319
Metabolism	Amino acid metabolism	00300 Lysine biosynthesis [PATH:ko00300]	dapD; 2,3,4,5-tetrahydropyridine-2-carboxylate N-succinyltransferase [EC:2.3.1.117]	K00674	0.193796	0.0181615	0.0376445	0.00831472	0.11908	0.0164969	0.0440862	0.0125643	0.02997	0.090399	0.000999	0.00455178	0.012987	0.0418039
Metabolism	Amino acid metabolism	00300 Lysine biosynthesis [PATH:ko00300]	dapE; succinyl-diaminopimelate desuccinylase [EC:3.5.1.18]	K01439	0.109944	0.0453667	0	0	0.0254525	0.0254525	0.0156526	0.0156526	0.211788	0.420973	0.035964	0.0598167	0.081918	0.198505
Metabolism	Amino acid metabolism	00300 Lysine biosynthesis [PATH:ko00300]	lysA; diaminopimelate decarboxylase [EC:4.1.1.20]	K01586	0.127642	0.0544371	0	0	0.0749053	0.0464985	0.0259999	0.0259999	0.686314	0.840995	0.033966	0.0571548	0.284715	0.482227
Metabolism	Amino acid metabolism	00300 Lysine biosynthesis [PATH:ko00300]	murF; UDP-N-acetylmuramoyl-tripeptide--D-alanyl-D-alanine ligase [EC:6.3.2.10]	K01929	0.10835	0.0462619	0	0	0.067642	0.0418478	0.020299	0.020299	0.744256	0.871554	0.021978	0.0400557	0.385614	0.578198
Metabolism	Amino acid metabolism	00300 Lysine biosynthesis [PATH:ko00300]	nifV; homocitrate synthase NifV [EC:2.3.3.14]	K02594	0.014918	0.01046	0.00978081	0.00509102	0.00363482	0.00224665	0.00779796	0.00337795	0.35365	0.56427	0.96204	0.970288	0.53147	0.711191
Metabolism	Amino acid metabolism	00310 Lysine degradation [PATH:ko00310]	E4.1.1.18, ldcC, cadA; lysine decarboxylase [EC:4.1.1.18]	K01582	0.000729482	0.000527355	0.0515341	0.0226301	0	0	0.0226716	0.0226716	0.364635	0.571932	0.040959	0.066086	0.380619	0.576048
Metabolism	Amino acid metabolism	00310 Lysine degradation [PATH:ko00310]	E5.4.3.2, kamA; lysine 2,3-aminomutase [EC:5.4.3.2]	K01843	0.000465324	0.000352507	0.0369493	0.0110449	0.00198302	0.00116862	0.0255507	0.00936908	0.533467	0.732809	0.003996	0.0103004	0.391608	0.582461
Metabolism	Amino acid metabolism	00310 Lysine degradation [PATH:ko00310]	E5.4.3.3; beta-lysine 5,6-aminomutase [EC:5.4.3.3]	K01844	0.00268741	0.00153883	0.0614371	0.0238278	0.00208452	0.00143407	0.0509921	0.0142009	0.705295	0.852149	0.000999	0.00455178	0.722278	0.83748
Metabolism	Amino acid metabolism	00310 Lysine degradation [PATH:ko00310]	OGDH, sucA; 2-oxoglutarate dehydrogenase E1 component [EC:1.2.4.2]	K00164	0.000989343	0.000685817	0.0284619	0.010756	0.00144745	0.00115106	0.000793985	0.000253422	0.000999	0.00710278	0.001998	0.00633679	0.000999	0.00534176
Metabolism	Amino acid metabolism	00330 Arginine and proline metabolism [PATH:ko00330]	E1.5.1.2, proC; pyrroline-5-carboxylate reductase [EC:1.5.1.2]	K00286	0.0629245	0.025742	0	0	0.0163464	0.0163464	0.0162458	0.0162458	0.312687	0.529603	0.044955	0.0716401	0.050949	0.134273
Metabolism	Amino acid metabolism	00330 Arginine and proline metabolism [PATH:ko00330]	E3.5.3.6, arcA; arginine deiminase [EC:3.5.3.6]	K01478	0.00585489	0.00358826	0.0184171	0.0120866	0.00759138	0.00759138	0.0409812	0.0217845	0.383616	0.591656	0.087912	0.123516	0.451548	0.642094
Metabolism	Amino acid metabolism	00330 Arginine and proline metabolism [PATH:ko00330]	E3.5.4.1, codA; cytosine deaminase [EC:3.5.4.1]	K01485	0.0587477	0.00883804	0.0195169	0.00810967	0.0225286	0.0144168	0.0211391	0.0173775	0.19081	0.391297	0.13886	0.183539	0.17283	0.346732
Metabolism	Amino acid metabolism	00330 Arginine and proline metabolism [PATH:ko00330]	E4.1.1.19S, speA; arginine decarboxylase [EC:4.1.1.19]	K01585	0.00132057	0.00132057	0.340361	0.0734465	0.108897	0.0878697	0.457378	0.102159	0.168831	0.357333	0.000999	0.00455178	0.957043	0.975129
Metabolism	Amino acid metabolism	00330 Arginine and proline metabolism [PATH:ko00330]	E4.1.1.3B, oadB; oxaloacetate decarboxylase, beta subunit [EC:4.1.1.3]	K01572	0.0363524	0.0226735	0.353347	0.0508967	0.101999	0.0576841	0.296311	0.0585096	0.935065	0.978152	0.001998	0.00633679	0.224775	0.417901
Metabolism	Amino acid metabolism	00330 Arginine and proline metabolism [PATH:ko00330]	E4.1.1.3G, oadG; oxaloacetate decarboxylase, gamma subunit [EC:4.1.1.3]	K01573	0	0	0.00540202	0.00189067	0	0	0.00836701	0.00225518	0.312687	0.529603	0.000999	0.00455178	0.307692	0.503355
Metabolism	Amino acid metabolism	00330 Arginine and proline metabolism [PATH:ko00330]	OTC, argF, argI; ornithine carbamoyltransferase [EC:2.1.3.3]	K00611	0.248194	0.072654	0.0693843	0.0542905	0.215877	0.0846362	0.0234955	0.0234955	0.546454	0.742764	0.010989	0.0231592	0.935065	0.967979
Metabolism	Amino acid metabolism	00330 Arginine and proline metabolism [PATH:ko00330]	argF2; N-succinyl-L-ornithine transcarbamylase [EC:2.1.3.11]	K13043	0.00217923	0.00119559	0.149857	0.049161	0.0679071	0.0575863	0.18984	0.0501543	0.258741	0.481742	0.010989	0.0231592	0.786214	0.883126
Metabolism	Amino acid metabolism	00330 Arginine and proline metabolism [PATH:ko00330]	astA; arginine N-succinyltransferase [EC:2.3.1.109]	K00673	1.80666e-05	1.80666e-05	0.00575582	0.00199212	8.56223e-05	8.56223e-05	3.29529e-05	3.29529e-05	0.000999	0.00710278	0.000999	0.00455178	0.000999	0.00534176
Metabolism	Amino acid metabolism	00330 Arginine and proline metabolism [PATH:ko00330]	astB; succinylarginine dihydrolase [EC:3.5.3.23]	K01484	0.000425391	0.000361472	0.0101214	0.00356096	0.000256867	0.000256867	9.88588e-05	9.88588e-05	0.000999	0.00710278	0.001998	0.00633679	0.000999	0.00534176
Metabolism	Amino acid metabolism	00330 Arginine and proline metabolism [PATH:ko00330]	astC; succinylornithine aminotransferase [EC:2.6.1.81]	K00840	5.41997e-05	5.41997e-05	0.00816384	0.00237764	0	0	0.000131812	0.000131812	0.000999	0.00710278	0.000999	0.00455178	0.000999	0.00534176
Metabolism	Amino acid metabolism	00330 Arginine and proline metabolism [PATH:ko00330]	astE; succinylglutamate desuccinylase [EC:3.5.1.96]	K05526	0.000161839	0.000107735	0.0057414	0.00233763	8.56223e-05	8.56223e-05	0.000351347	0.000174022	0.001998	0.010219	0.000999	0.00455178	0.005994	0.0209063
Metabolism	Amino acid metabolism	00330 Arginine and proline metabolism [PATH:ko00330]	prdA; D-proline reductase (dithiol) PrdA [EC:1.21.4.1]	K10793	0.036385	0.0318889	0.106325	0.0574271	0	0	0.0450147	0.020968	0.16983	0.357333	0.085914	0.121103	0.734266	0.84307
Metabolism	Amino acid metabolism	00330 Arginine and proline metabolism [PATH:ko00330]	prdB; D-proline reductase (dithiol) PrdB [EC:1.21.4.1]	K10794	0.00760372	0.00698649	0.0148296	0.0072625	0.0016014	0.00133109	0.00982625	0.00457357	0.36464	0.571932	0.16983	0.219103	0.9041	0.956587
Metabolism	Amino acid metabolism	00330 Arginine and proline metabolism [PATH:ko00330]	proA; glutamate-5-semialdehyde dehydrogenase [EC:1.2.1.41]	K00147	0.10744	0.0471814	0	0	0.0266966	0.0266966	0.0281089	0.0281089	0.307692	0.525962	0.068931	0.100787	0.041958	0.113823
Metabolism	Amino acid metabolism	00330 Arginine and proline metabolism [PATH:ko00330]	proB; glutamate 5-kinase [EC:2.7.2.11]	K00931	0.0747861	0.0325026	0	0	0.020377	0.020377	0.0130164	0.0130164	0.283716	0.509201	0.063936	0.0948775	0.121878	0.26959
Metabolism	Amino acid metabolism	00330 Arginine and proline metabolism [PATH:ko00330]	prr; aminobutyraldehyde dehydrogenase [EC:1.2.1.19]	K00137	3.61331e-05	3.61331e-05	0.0101174	0.00370008	0.000160263	9.8524e-05	0.000257006	0.000122674	0.001998	0.010219	0.000999	0.00455178	0.001998	0.00844906
Metabolism	Amino acid metabolism	00330 Arginine and proline metabolism [PATH:ko00330]	puuA; gamma-glutamylputrescine synthase [EC:6.3.1.11]	K09470	0	0	0.00905681	0.00488973	0	0	3.29529e-05	3.29529e-05	0.000999	0.00710278	0.000999	0.00455178	0.000999	0.00534176
Metabolism	Amino acid metabolism	00330 Arginine and proline metabolism [PATH:ko00330]	puuB, ordL; gamma-glutamylputrescine oxidase [EC:1.4.3.-]	K09471	0.000185596	0.000185596	0.00753976	0.0034792	0	0	9.88588e-05	9.88588e-05	0.000999	0.00710278	0.000999	0.00455178	0.000999	0.00534176
Metabolism	Amino acid metabolism	00330 Arginine and proline metabolism [PATH:ko00330]	puuD; gamma-glutamyl-gamma-aminobutyrate hydrolase [EC:3.5.1.94]	K09473	0	0	0.00566982	0.00243903	0	0	0.000164765	0.000164765	0.000999	0.00710278	0.000999	0.00455178	0.000999	0.00534176
Metabolism	Amino acid metabolism	00340 Histidine metabolism [PATH:ko00340]	E2.1.1.-; [EC:2.1.1.-]	K00599	0.112962	0.0691749	0	0	0.135309	0.0897283	0.086172	0.086172	0.47153	0.67421	0.28372	0.339624	0.63037	0.78207
Metabolism	Amino acid metabolism	00340 Histidine metabolism [PATH:ko00340]	E4.1.1.22, HDC; histidine decarboxylase [EC:4.1.1.22]	K01590	0.000505863	0.000505863	0.0259192	0.00718527	0.000414103	0.000265536	0.040653	0.0208631	0.617383	0.792553	0.000999	0.00455178	0.591409	0.753024
Metabolism	Amino acid metabolism	00340 Histidine metabolism [PATH:ko00340]	hisB; imidazoleglycerol-phosphate dehydratase / histidinol-phosphatase [EC:4.2.1.19 3.1.3.15]	K01089	9.37428e-05	9.37428e-05	0.128428	0.0364061	0.0614113	0.0531341	0.148472	0.0370236	0.286713	0.511028	0.014985	0.0295588	0.55045	0.726078
Metabolism	Amino acid metabolism	00340 Histidine metabolism [PATH:ko00340]	hutU, UROC1; urocanate hydratase [EC:4.2.1.49]	K01712	0.0223803	0.0133934	0.17119	0.0507611	0.0588927	0.0209811	0.209324	0.0362748	0.273726	0.496776	0.000999	0.00455178	0.971029	0.983957
Metabolism	Amino acid metabolism	00350 Tyrosine metabolism [PATH:ko00350]	adhE; acetaldehyde dehydrogenase / alcohol dehydrogenase [EC:1.2.1.10 1.1.1.1]	K04072	0.951424	0.200503	0.584648	0.243363	0.772231	0.13637	0.215619	0.0920295	0.127872	0.294949	0.014985	0.0295588	0.603397	0.758054
Metabolism	Amino acid metabolism	00350 Tyrosine metabolism [PATH:ko00350]	adhP; alcohol dehydrogenase, propanol-preferring [EC:1.1.1.1]	K13953	0.00104359	0.000528622	0.00557241	0.00261624	0.00485135	0.00210636	0.000296577	0.000296577	0.686314	0.840995	0.993007	0.993775	0.014985	0.0479965
Metabolism	Amino acid metabolism	00350 Tyrosine metabolism [PATH:ko00350]	hpaB; 4-hydroxyphenylacetate 3-monooxygenase [EC:1.14.14.9]	K00483	0.00167088	0.000959538	0.0125199	0.00424443	9.25778e-05	9.25778e-05	0.00584116	0.00318226	0.155844	0.3418	0.006993	0.0161013	0.371628	0.57045
Metabolism	Amino acid metabolism	00350 Tyrosine metabolism [PATH:ko00350]	hpaE, hpcC; 5-carboxymethyl-2-hydroxymuconic-semialdehyde dehydrogenase [EC:1.2.1.60]	K00151	0.000400875	0.000246604	0.00651885	0.00128027	0	0	0.00325028	0.00122173	0.05994	0.164327	0.000999	0.00455178	0.135864	0.291073
Metabolism	Amino acid metabolism	00350 Tyrosine metabolism [PATH:ko00350]	hpaH; 2-oxo-hept-3-ene-1,7-dioate hydratase [EC:4.2.1.-]	K02509	0.000821027	0.000368885	0.00451663	0.00143283	0.00218229	0.00158217	0.000854043	0.000378824	0.297702	0.517777	0.307692	0.363943	0.033966	0.0965978
Metabolism	Amino acid metabolism	00350 Tyrosine metabolism [PATH:ko00350]	yiaY; alcohol dehydrogenase [EC:1.1.1.1]	K13954	0.000289065	0.000289065	0.0250762	0.00788387	0	0	0.0235953	0.0171826	0.919081	0.96769	0.002997	0.00832214	0.948052	0.972599
Metabolism	Amino acid metabolism	00360 Phenylalanine metabolism [PATH:ko00360]	dadA; D-amino-acid dehydrogenase [EC:1.4.99.1]	K00285	1.80666e-05	1.80666e-05	0.00754294	0.00280509	0.000342489	0.000342489	0.000289228	0.000146725	0.002997	0.0133269	0.000999	0.00455178	0.000999	0.00534176
Metabolism	Amino acid metabolism	00360 Phenylalanine metabolism [PATH:ko00360]	feaB; phenylacetaldehyde dehydrogenase [EC:1.2.1.39]	K00146	0.000221729	0.000179995	0.00762183	0.00424135	0	0	9.88588e-05	9.88588e-05	0.000999	0.00710278	0.000999	0.00455178	0.002997	0.0116811
Metabolism	Amino acid metabolism	00360 Phenylalanine metabolism [PATH:ko00360]	hcaA1, hcaE; 3-phenylpropionate/cinnamic acid dioxygenase subunit alpha [EC:1.14.12.19]	K05708	0.000389258	0.000367092	0.00782837	0.00346026	0	0	3.29529e-05	3.29529e-05	0.000999	0.00710278	0.001998	0.00633679	0.001998	0.00844906
Metabolism	Amino acid metabolism	00360 Phenylalanine metabolism [PATH:ko00360]	hcaA2, hcaF; 3-phenylpropionate/cinnamic acid dioxygenase subunit beta [EC:1.14.12.19]	K05709	3.12476e-05	3.12476e-05	0.0034497	0.00148626	0	0	3.29529e-05	3.29529e-05	0.001998	0.010219	0.000999	0.00455178	0.000999	0.00534176
Metabolism	Amino acid metabolism	00360 Phenylalanine metabolism [PATH:ko00360]	hcaC, bphF; dioxygenase ferredoxin subunit	K05710	0	0	0.00270037	0.000879865	0	0	3.29529e-05	3.29529e-05	0.000999	0.00710278	0.000999	0.00455178	0.000999	0.00534176
Metabolism	Amino acid metabolism	00360 Phenylalanine metabolism [PATH:ko00360]	mhpA; 3-(3-hydroxy-phenyl)propionate hydroxylase [EC:1.14.13.127]	K05712	0.000574854	0.000552548	0.0109321	0.00418581	0	0	9.51281e-05	6.26675e-05	0.000999	0.00710278	0.000999	0.00455178	0.001998	0.00844906
Metabolism	Amino acid metabolism	00360 Phenylalanine metabolism [PATH:ko00360]	mhpB; 2,3-dihydroxyphenylpropionate 1,2-dioxygenase [EC:1.13.11.16]	K05713	0	0	0.00608259	0.00225967	0	0	0.000131869	8.07527e-05	0.000999	0.00710278	0.000999	0.00455178	0.000999	0.00534176
Metabolism	Amino acid metabolism	00360 Phenylalanine metabolism [PATH:ko00360]	mhpC; 2-hydroxy-6-ketonona-2,4-dienedioic acid hydrolase [EC:3.7.1.-]	K05714	0.00023491	0.000175756	0.00726631	0.00186016	0	0	3.29529e-05	3.29529e-05	0.000999	0.00710278	0.000999	0.00455178	0.000999	0.00534176
Metabolism	Amino acid metabolism	00360 Phenylalanine metabolism [PATH:ko00360]	mhpD; 2-keto-4-pentenoate hydratase [EC:4.2.1.80]	K02554	3.12476e-05	3.12476e-05	0.00765306	0.00374757	0	0	3.29529e-05	3.29529e-05	0.000999	0.00710278	0.000999	0.00455178	0.000999	0.00534176
Metabolism	Amino acid metabolism	00360 Phenylalanine metabolism [PATH:ko00360]	paaH, hbd, fadB, mmgB; 3-hydroxybutyryl-CoA dehydrogenase [EC:1.1.1.157]	K00074	0.00135499	0.00135499	0.0275879	0.0174378	0	0	0.0720324	0.0208013	0.131868	0.300422	0.001998	0.00633679	0.102897	0.236079
Metabolism	Amino acid metabolism	00360 Phenylalanine metabolism [PATH:ko00360]	paaK; phenylacetate-CoA ligase [EC:6.2.1.30]	K01912	0	0	0.0784887	0.0336583	0.00686504	0.00418732	0.139946	0.0355296	0.193806	0.394937	0.001998	0.00633679	0.307692	0.503355
Metabolism	Amino acid metabolism	00400 Phenylalanine, tyrosine and tryptophan biosynthesis [PATH:ko00400]	AROA1, aroA; chorismate mutase [EC:5.4.99.5]	K04516	0.00111358	0.00111358	0.126949	0.0385901	0.0468785	0.0379782	0.183858	0.040183	0.155844	0.3418	0.001998	0.00633679	0.88012	0.939666
Metabolism	Amino acid metabolism	00400 Phenylalanine, tyrosine and tryptophan biosynthesis [PATH:ko00400]	E5.4.99.5; chorismate mutase [EC:5.4.99.5]	K01850	0.000125706	0.000104596	0.0410884	0.0109483	0.000795909	0.000795909	0.07093	0.0184897	0.167832	0.357333	0.000999	0.00455178	0.193806	0.377371
Metabolism	Amino acid metabolism	00400 Phenylalanine, tyrosine and tryptophan biosynthesis [PATH:ko00400]	aroA; 3-phosphoshikimate 1-carboxyvinyltransferase [EC:2.5.1.19]	K00800	0.134161	0.0548138	0	0	0.0330162	0.0330162	0.0206615	0.0206615	0.284715	0.510279	0.038961	0.0634956	0.104895	0.23898
Metabolism	Amino acid metabolism	00400 Phenylalanine, tyrosine and tryptophan biosynthesis [PATH:ko00400]	trpCF; indole-3-glycerol phosphate synthase / phosphoribosylanthranilate isomerase [EC:4.1.1.48 5.3.1.24]	K13498	0.00017502	9.83736e-05	0.0107937	0.00376996	0.000428112	0.000428112	6.59059e-05	6.59059e-05	0.001998	0.010219	0.001998	0.00633679	0.001998	0.00844906
Metabolism	Amino acid metabolism	00400 Phenylalanine, tyrosine and tryptophan biosynthesis [PATH:ko00400]	trpD; anthranilate phosphoribosyltransferase [EC:2.4.2.18]	K00766	0.000975594	0.000975594	0.0914683	0.0191376	0.142263	0.0441474	0.0770297	0.0260428	0.032967	0.0987484	0.686314	0.730939	0.014985	0.0479965
Metabolism	Amino acid metabolism	00400 Phenylalanine, tyrosine and tryptophan biosynthesis [PATH:ko00400]	trpGD; anthranilate synthase/phosphoribosyltransferase [EC:4.1.3.27 2.4.2.18]	K13497	0.000229415	0.000112964	0.0131753	0.00320966	0.000513734	0.000513734	0.0026028	0.000960403	0.001998	0.010219	0.000999	0.00455178	0.001998	0.00844906
Metabolism	Biosynthesis of other secondary metabolites	00311 Penicillin and cephalosporin biosynthesis [PATH:ko00311]	E2.3.1.164; isopenicillin-N N-acyltransferase [EC:2.3.1.164]	K10852	0	0	0.00847528	0.00414348	0	0	0.00284072	0.00104163	0.214785	0.424972	0.002997	0.00832214	0.194805	0.377371
Metabolism	Biosynthesis of other secondary metabolites	00521 Streptomycin biosynthesis [PATH:ko00521]	E2.7.7.24, rfbA, rffH; glucose-1-phosphate thymidylyltransferase [EC:2.7.7.24]	K00973	0.334012	0.108399	0.483527	0.0629505	0.416031	0.165932	0.373079	0.0746805	0.88511	0.952352	0.62637	0.674873	0.42657	0.614679
Metabolism	Biosynthesis of other secondary metabolites	00521 Streptomycin biosynthesis [PATH:ko00521]	E4.2.1.46, rfbB, rffG; dTDP-glucose 4,6-dehydratase [EC:4.2.1.46]	K01710	0.55472	0.200633	0.687703	0.103448	0.610803	0.19726	0.542282	0.112221	0.79421	0.895996	0.85015	0.880075	0.52048	0.701564
Metabolism	Biosynthesis of other secondary metabolites	00521 Streptomycin biosynthesis [PATH:ko00521]	E5.5.1.4, INO1; myo-inositol-1-phosphate synthase [EC:5.5.1.4]	K01858	0.0489797	0.0284548	0.216485	0.0530463	0.152393	0.0485285	0.237759	0.0585855	0.216783	0.427618	0.022977	0.0415835	0.402597	0.594704
Metabolism	Biosynthesis of other secondary metabolites	00940 Phenylpropanoid biosynthesis [PATH:ko00940]	bglB; beta-glucosidase [EC:3.2.1.21]	K05350	0.107378	0.04394	0.00283172	0.00283172	0	0	0.0259669	0.0259669	0.0999	0.244831	0.11888	0.158917	0.01998	0.0615574
Metabolism	Carbohydrate metabolism	00640 Propanoate metabolism [PATH:ko00640]	mmdA; methylmalonyl-CoA decarboxylase alpha chain [EC:4.1.1.41]	K01605	0.0199917	0.0119603	0.00526912	0.00411672	0.0198198	0.00640956	0.0229955	0.0195594	0.52348	0.724474	0.67732	0.721954	0.49151	0.676611
Metabolism	Carbohydrate metabolism	00010 Glycolysis / Gluconeogenesis [PATH:ko00010]	ACSS, acs; acetyl-CoA synthetase [EC:6.2.1.1]	K01895	0.00189351	0.00143811	0.125092	0.0361892	0.004122	0.00370199	0.182342	0.0438886	0.294705	0.516033	0.000999	0.00455178	0.341658	0.538499
Metabolism	Carbohydrate metabolism	00010 Glycolysis / Gluconeogenesis [PATH:ko00010]	E1.2.1.9, gapN; glyceraldehyde-3-phosphate dehydrogenase (NADP) [EC:1.2.1.9]	K00131	0.146894	0.0557661	0.01894	0.0102048	9.25778e-05	9.25778e-05	0.0356436	0.0290142	0.072927	0.194572	0.144855	0.190303	0.01998	0.0615574
Metabolism	Carbohydrate metabolism	00010 Glycolysis / Gluconeogenesis [PATH:ko00010]	E4.1.1.49, pckA; phosphoenolpyruvate carboxykinase (ATP) [EC:4.1.1.49]	K01610	0.153767	0.0707146	0.56542	0.0551663	0.236433	0.129877	0.545083	0.112002	0.759241	0.880339	0.005994	0.0141022	0.572428	0.742951
Metabolism	Carbohydrate metabolism	00010 Glycolysis / Gluconeogenesis [PATH:ko00010]	E5.1.3.15; glucose-6-phosphate 1-epimerase [EC:5.1.3.15]	K01792	0	0	0.00687308	0.0020716	0	0	9.89156e-05	6.59555e-05	0.000999	0.00710278	0.000999	0.00455178	0.000999	0.00534176
Metabolism	Carbohydrate metabolism	00010 Glycolysis / Gluconeogenesis [PATH:ko00010]	FBA, fbaA; fructose-bisphosphate aldolase, class II [EC:4.1.2.13]	K01624	0.283627	0.0680292	0.211217	0.0909675	0.38638	0.073285	0.366133	0.0416444	0.088911	0.227823	0.516484	0.571222	0.71029	0.828778
Metabolism	Carbohydrate metabolism	00010 Glycolysis / Gluconeogenesis [PATH:ko00010]	FBP, fbp; fructose-1,6-bisphosphatase I [EC:3.1.3.11]	K03841	3.12476e-05	3.12476e-05	0.0143139	0.00387364	0.000742584	0.000463528	0.000362482	0.000362482	0.000999	0.00710278	0.000999	0.00455178	0.000999	0.00534176
Metabolism	Carbohydrate metabolism	00010 Glycolysis / Gluconeogenesis [PATH:ko00010]	GPI, pgi; glucose-6-phosphate isomerase [EC:5.3.1.9]	K01810	0.71638	0.271659	0.235556	0.0999512	0.767727	0.134107	0.404346	0.0647026	0.492507	0.695751	0.016983	0.0328	0.705295	0.825929
Metabolism	Carbohydrate metabolism	00010 Glycolysis / Gluconeogenesis [PATH:ko00010]	PGK, pgk; phosphoglycerate kinase [EC:2.7.2.3]	K00927	0.48968	0.133848	0.250342	0.108098	0.436788	0.0865178	0.39682	0.0730418	0.67932	0.840013	0.18581	0.236652	0.34665	0.542405
Metabolism	Carbohydrate metabolism	00010 Glycolysis / Gluconeogenesis [PATH:ko00010]	TPI, tpiA; triosephosphate isomerase (TIM) [EC:5.3.1.1]	K01803	0.0892877	0.0368686	0.0207512	0.0207512	0.0908791	0.0412283	0.0851098	0.0220913	0.29071	0.515313	0.24875	0.303663	0.33467	0.532018
Metabolism	Carbohydrate metabolism	00010 Glycolysis / Gluconeogenesis [PATH:ko00010]	aceE; pyruvate dehydrogenase E1 component [EC:1.2.4.1]	K00163	0.000481632	0.000214152	0.0233976	0.00855669	0.00112984	0.000808527	0.00080534	0.000342867	0.000999	0.00710278	0.000999	0.00455178	0.000999	0.00534176
Metabolism	Carbohydrate metabolism	00010 Glycolysis / Gluconeogenesis [PATH:ko00010]	agp; glucose-1-phosphatase [EC:3.1.3.10]	K01085	0	0	0.0103403	0.00327999	0.000171245	0.000171245	6.59059e-05	6.59059e-05	0.000999	0.00710278	0.000999	0.00455178	0.000999	0.00534176
Metabolism	Carbohydrate metabolism	00010 Glycolysis / Gluconeogenesis [PATH:ko00010]	pfkA, PFK; 6-phosphofructokinase 1 [EC:2.7.1.11]	K00850	0.111548	0.047009	0.259639	0.107605	0.0475636	0.0297568	0.349726	0.0936635	0.866134	0.940249	0.007992	0.0178612	0.305694	0.503355
Metabolism	Carbohydrate metabolism	00010 Glycolysis / Gluconeogenesis [PATH:ko00010]	porB; pyruvate ferredoxin oxidoreductase, beta subunit [EC:1.2.7.1]	K00170	0.00280076	0.00171769	0.0157699	0.0105804	0.00136538	0.0009629	0.0198423	0.0113497	0.825175	0.917334	0.078921	0.112471	0.729271	0.83957
Metabolism	Carbohydrate metabolism	00020 Citrate cycle (TCA cycle) [PATH:ko00020]	E4.2.1.2A, fumA, fumB; fumarate hydratase, class I [EC:4.2.1.2]	K01676	0.00348019	0.00149491	0.262973	0.0568023	0.0703427	0.052903	0.288882	0.0672324	0.350649	0.562255	0.001998	0.00633679	0.697303	0.820711
Metabolism	Carbohydrate metabolism	00020 Citrate cycle (TCA cycle) [PATH:ko00020]	E6.4.1.1B, pycB; pyruvate carboxylase subunit B [EC:6.4.1.1]	K01960	6.24952e-05	6.24952e-05	0.131436	0.0484563	0.0453283	0.0398985	0.181125	0.0471538	0.261738	0.485231	0.001998	0.00633679	0.952048	0.973874
Metabolism	Carbohydrate metabolism	00020 Citrate cycle (TCA cycle) [PATH:ko00020]	korA; 2-oxoglutarate ferredoxin oxidoreductase subunit alpha [EC:1.2.7.3]	K00174	0.00566832	0.00509927	0.20696	0.0387106	0.0432349	0.0351228	0.329987	0.0693417	0.08991	0.229023	0.000999	0.00455178	0.302697	0.500882
Metabolism	Carbohydrate metabolism	00020 Citrate cycle (TCA cycle) [PATH:ko00020]	korB; 2-oxoglutarate ferredoxin oxidoreductase subunit beta [EC:1.2.7.3]	K00175	0.000440189	0.000440189	0.146672	0.0317002	0.041479	0.0329606	0.202941	0.0416309	0.128871	0.296724	0.001998	0.00633679	0.816184	0.905006
Metabolism	Carbohydrate metabolism	00020 Citrate cycle (TCA cycle) [PATH:ko00020]	korG; 2-oxoglutarate ferredoxin oxidoreductase subunit gamma [EC:1.2.7.3]	K00177	0.00303548	0.00273193	0.0747182	0.0257376	0.0375106	0.0310197	0.100657	0.0209409	0.197802	0.401185	0.005994	0.0141022	0.848152	0.923829
Metabolism	Carbohydrate metabolism	00020 Citrate cycle (TCA cycle) [PATH:ko00020]	mdh; malate dehydrogenase [EC:1.1.1.37]	K00024	0.0984057	0.0344613	0.127655	0.052745	0.0508021	0.0414871	0.222033	0.0520555	0.613387	0.789778	0.053946	0.0824157	0.130869	0.283661
Metabolism	Carbohydrate metabolism	00020 Citrate cycle (TCA cycle) [PATH:ko00020]	sdhB; succinate dehydrogenase iron-sulfur subunit [EC:1.3.99.1]	K00240	0.0218834	0.0126064	0.135789	0.0352732	0.0880133	0.0320796	0.162775	0.037889	0.168831	0.357333	0.011988	0.0247803	0.519481	0.701564
Metabolism	Carbohydrate metabolism	00020 Citrate cycle (TCA cycle) [PATH:ko00020]	sdhC; succinate dehydrogenase cytochrome b556 subunit	K00241	0.000592921	0.000548871	0.0414353	0.0139623	0.0151488	0.0100842	0.0827696	0.0199891	0.058941	0.161931	0.001998	0.00633679	0.332667	0.530137
Metabolism	Carbohydrate metabolism	00030 Pentose phosphate pathway [PATH:ko00030]	E2.2.1.1, tktA, tktB; transketolase [EC:2.2.1.1]	K00615	0.183368	0.074919	0.0892877	0.0892877	0.0442123	0.0442123	0.0668945	0.0668945	0.27972	0.504822	0.62937	0.677541	0.49051	0.675953
Metabolism	Carbohydrate metabolism	00030 Pentose phosphate pathway [PATH:ko00030]	E2.2.1.2, talA, talB; transaldolase [EC:2.2.1.2]	K00616	0.00420951	0.00420951	0.206805	0.0581667	0.0567989	0.0299145	0.118952	0.0138836	0.611389	0.789778	0.000999	0.00455178	0.055944	0.144206
Metabolism	Carbohydrate metabolism	00030 Pentose phosphate pathway [PATH:ko00030]	E4.1.2.9; phosphoketolase [EC:4.1.2.9]	K01621	0.334279	0.188116	0	0	0.281261	0.0670784	0.00316592	0.00277243	0.83017	0.920514	0.001998	0.00633679	0.795205	0.890905
Metabolism	Carbohydrate metabolism	00030 Pentose phosphate pathway [PATH:ko00030]	PRPS, prsA; ribose-phosphate pyrophosphokinase [EC:2.7.6.1]	K00948	0.364298	0.108522	0.178533	0.0732983	0.451517	0.0610047	0.219697	0.0570323	0.426573	0.630841	0.015984	0.0311965	0.761239	0.864074
Metabolism	Carbohydrate metabolism	00030 Pentose phosphate pathway [PATH:ko00030]	deoB; phosphopentomutase [EC:5.4.2.7]	K01839	0.10923	0.0449681	0.0286712	0.0286712	0.0491163	0.0374797	0.0344358	0.0344358	0.53047	0.730243	0.17582	0.225036	0.41658	0.606365
Metabolism	Carbohydrate metabolism	00030 Pentose phosphate pathway [PATH:ko00030]	deoC, DERA; deoxyribose-phosphate aldolase [EC:4.1.2.4]	K01619	0.0608531	0.0250816	0.0161939	0.0161939	0.0223616	0.0180874	0.0460853	0.032892	0.83816	0.926991	0.68731	0.731397	0.18981	0.373274
Metabolism	Carbohydrate metabolism	00030 Pentose phosphate pathway [PATH:ko00030]	gcd; quinoprotein glucose dehydrogenase [EC:1.1.5.2]	K00117	0.000179906	0.000113663	0.0242692	0.0108418	0.000698877	0.000582501	0.000355021	0.000233088	0.000999	0.00710278	0.000999	0.00455178	0.000999	0.00534176
Metabolism	Carbohydrate metabolism	00030 Pentose phosphate pathway [PATH:ko00030]	kdgK; 2-dehydro-3-deoxygluconokinase [EC:2.7.1.45]	K00874	0	0	0.112339	0.0515998	0	0	0.122952	0.0345775	0.863137	0.938571	0.002997	0.00832214	0.869131	0.933324
Metabolism	Carbohydrate metabolism	00030 Pentose phosphate pathway [PATH:ko00030]	phnN; ribose 1,5-bisphosphokinase [EC:2.7.4.23]	K05774	0	0	0.00520576	0.00185807	0.000428112	0.000428112	0.00025995	0.000122864	0.013986	0.046644	0.002997	0.00832214	0.000999	0.00534176
Metabolism	Carbohydrate metabolism	00030 Pentose phosphate pathway [PATH:ko00030]	rpe, RPE; ribulose-phosphate 3-epimerase [EC:5.1.3.1]	K01783	0.0771698	0.0332709	0	0	0.0345553	0.0211882	0.0136425	0.0136425	0.471528	0.67421	0.026973	0.0476167	0.184815	0.365684
Metabolism	Carbohydrate metabolism	00040 Pentose and glucuronate interconversions [PATH:ko00040]	E1.1.1.125, kduD; 2-deoxy-D-gluconate 3-dehydrogenase [EC:1.1.1.125]	K00065	0	0	0.0669067	0.0195038	0	0	0.0790875	0.0217253	0.63037	0.802064	0.000999	0.00455178	0.637363	0.785474
Metabolism	Carbohydrate metabolism	00040 Pentose and glucuronate interconversions [PATH:ko00040]	E4.2.2.6; oligogalacturonide lyase [EC:4.2.2.6]	K01730	3.61331e-05	3.61331e-05	0.00895182	0.00402602	0.000770601	0.000770601	0.00192805	0.000590933	0.140859	0.319215	0.002997	0.00832214	0.038961	0.106587
Metabolism	Carbohydrate metabolism	00040 Pentose and glucuronate interconversions [PATH:ko00040]	E5.3.1.17, kduI; 4-deoxy-L-threo-5-hexosulose-uronate ketol-isomerase [EC:5.3.1.17]	K01815	0.0218053	0.018571	0.141315	0.0667126	0.0161826	0.0161826	0.030086	0.030086	0.16284	0.353549	0.10989	0.148742	0.1998	0.383024
Metabolism	Carbohydrate metabolism	00040 Pentose and glucuronate interconversions [PATH:ko00040]	UGDH, ugd; UDPglucose 6-dehydrogenase [EC:1.1.1.22]	K00012	0.18718	0.100341	0.441259	0.0491575	0.163336	0.100174	0.355828	0.053887	0.488511	0.693889	0.011988	0.0247803	0.696304	0.820711
Metabolism	Carbohydrate metabolism	00040 Pentose and glucuronate interconversions [PATH:ko00040]	UGP2, galU, galF; UTP--glucose-1-phosphate uridylyltransferase [EC:2.7.7.9]	K00963	0.213516	0.034667	0.0594592	0.0403915	0.192433	0.0519056	0.0495283	0.0495283	0.718282	0.857043	0.004995	0.0120814	0.898102	0.951797
Metabolism	Carbohydrate metabolism	00040 Pentose and glucuronate interconversions [PATH:ko00040]	araA; L-arabinose isomerase [EC:5.3.1.4]	K01804	0.095265	0.0557702	0.196423	0.0379611	0.202758	0.061755	0.165328	0.0415937	0.44555	0.652196	0.54146	0.593771	0.2008	0.384014
Metabolism	Carbohydrate metabolism	00040 Pentose and glucuronate interconversions [PATH:ko00040]	araD; L-ribulose-5-phosphate 4-epimerase [EC:5.1.3.4]	K01786	0.0359104	0.0227737	0.0308616	0.0111965	0.0626827	0.0109154	0.0352425	0.00609266	0.28771	0.5121	0.26773	0.324081	0.44456	0.634245
Metabolism	Carbohydrate metabolism	00040 Pentose and glucuronate interconversions [PATH:ko00040]	rhaD; rhamnulose-1-phosphate aldolase [EC:4.1.2.19]	K01629	0	0	0.0368991	0.0100874	0.00157236	0.00157236	0.0604443	0.027423	0.435564	0.641936	0.001998	0.00633679	0.468531	0.656857
Metabolism	Carbohydrate metabolism	00040 Pentose and glucuronate interconversions [PATH:ko00040]	sgbE; L-ribulose-5-phosphate 4-epimerase [EC:5.1.3.4]	K03080	6.24952e-05	6.24952e-05	0.00422227	0.00219826	0.000288148	0.000176646	0.000329756	0.000255472	0.092907	0.234808	0.023976	0.0430902	0.040959	0.111347
Metabolism	Carbohydrate metabolism	00040 Pentose and glucuronate interconversions [PATH:ko00040]	sgbH; 3-dehydro-L-gulonate-6-phosphate decarboxylase [EC:4.1.1.85]	K03081	0.000473901	0.000205413	0.00283673	0.00150284	0.00516222	0.00513117	0.000161034	0.000102789	0.99301	0.995318	0.91309	0.926697	0.13986	0.296687
Metabolism	Carbohydrate metabolism	00040 Pentose and glucuronate interconversions [PATH:ko00040]	uxuA; mannonate dehydratase [EC:4.2.1.8]	K01686	0.0412638	0.0378181	0.159401	0.0461762	0.0192051	0.0174127	0.0773867	0.0378662	0.166833	0.357333	0.031968	0.0547902	0.421578	0.611572
Metabolism	Carbohydrate metabolism	00051 Fructose and mannose metabolism [PATH:ko00051]	E1.1.1.271, fcl; GDP-L-fucose synthase [EC:1.1.1.271]	K02377	0.00466576	0.00219967	0.17207	0.0228404	0.0542892	0.0426309	0.160562	0.0401051	0.528472	0.729043	0.000999	0.00455178	0.362637	0.561516
Metabolism	Carbohydrate metabolism	00051 Fructose and mannose metabolism [PATH:ko00051]	E2.4.1.-; [EC:2.4.1.-]	K00754	0	0	0.0403364	0.0302587	0.0248247	0.0200134	0.106163	0.0875027	0.45055	0.658027	0.20979	0.264589	0.83117	0.916128
Metabolism	Carbohydrate metabolism	00051 Fructose and mannose metabolism [PATH:ko00051]	E2.7.1.4, scrK; fructokinase [EC:2.7.1.4]	K00847	0.0773602	0.031973	0.0318569	0.0318569	0.0731648	0.0460219	0.0162788	0.0162788	0.76923	0.883579	0.15984	0.208081	0.82118	0.909317
Metabolism	Carbohydrate metabolism	00051 Fructose and mannose metabolism [PATH:ko00051]	E2.7.1.90, pfk; pyrophosphate--fructose-6-phosphate 1-phosphotransferase [EC:2.7.1.90]	K00895	0.00144634	0.00144634	0.177647	0.0572454	0.0815567	0.0718222	0.234876	0.0568456	0.184815	0.383254	0.007992	0.0178612	0.835165	0.916627
Metabolism	Carbohydrate metabolism	00051 Fructose and mannose metabolism [PATH:ko00051]	E3.1.3.-; [EC:3.1.3.-]	K01112	6.24952e-05	6.24952e-05	0.003532	0.00135026	0	0	6.59059e-05	6.59059e-05	0.004995	0.019646	0.000999	0.00455178	0.004995	0.0179543
Metabolism	Carbohydrate metabolism	00051 Fructose and mannose metabolism [PATH:ko00051]	E3.1.3.70; mannosyl-3-phosphoglycerate phosphatase [EC:3.1.3.70]	K07026	3.61331e-05	3.61331e-05	0.00610211	0.00221583	0.000428112	0.000428112	0.000131812	0.000131812	0.002997	0.0133269	0.001998	0.00633679	0.000999	0.00534176
Metabolism	Carbohydrate metabolism	00051 Fructose and mannose metabolism [PATH:ko00051]	E4.2.1.47, gmd; GDPmannose 4,6-dehydratase [EC:4.2.1.47]	K01711	0.00334216	0.00223614	0.173077	0.0262168	0.0483437	0.0382339	0.150868	0.0359609	0.697303	0.849251	0.000999	0.00455178	0.25974	0.458531
Metabolism	Carbohydrate metabolism	00051 Fructose and mannose metabolism [PATH:ko00051]	E5.3.1.8, manA; mannose-6-phosphate isomerase [EC:5.3.1.8]	K01809	0.0848012	0.0354875	0	0	0.0257829	0.0257829	0.0128516	0.0128516	0.344655	0.556089	0.038961	0.0634956	0.093906	0.220935
Metabolism	Carbohydrate metabolism	00051 Fructose and mannose metabolism [PATH:ko00051]	E5.4.2.8, manB; phosphomannomutase [EC:5.4.2.8]	K01840	0.0860145	0.0352813	0.264354	0.115175	0	0	0.345396	0.108177	0.97902	0.986645	0.00999	0.0213318	0.2987	0.497449
Metabolism	Carbohydrate metabolism	00051 Fructose and mannose metabolism [PATH:ko00051]	fruK; 1-phosphofructokinase [EC:2.7.1.56]	K00882	0.0814866	0.0336399	0	0	0.0243017	0.0243017	0.0120608	0.0120608	0.341658	0.553323	0.034965	0.0586071	0.110889	0.248683
Metabolism	Carbohydrate metabolism	00051 Fructose and mannose metabolism [PATH:ko00051]	fucI; L-fucose isomerase [EC:5.3.1.25]	K01818	0.0310179	0.0172898	0.456234	0.155835	0.0270471	0.0190688	0.272252	0.0438004	0.26973	0.494378	0.000999	0.00455178	0.313686	0.509937
Metabolism	Carbohydrate metabolism	00051 Fructose and mannose metabolism [PATH:ko00051]	fucK; L-fuculokinase [EC:2.7.1.51]	K00879	5.41997e-05	5.41997e-05	0.0161122	0.00747159	7.46409e-05	7.46409e-05	0.0344748	0.0341797	0.948052	0.981557	0.068931	0.100787	0.95005	0.972599
Metabolism	Carbohydrate metabolism	00051 Fructose and mannose metabolism [PATH:ko00051]	yfaU; 2-dehydro-3-deoxy-L-rhamnonate aldolase [EC:4.1.2.-]	K12660	0.000143773	0.000104629	0.00773441	0.00302397	4.97606e-05	4.97606e-05	9.88588e-05	9.88588e-05	0.000999	0.00710278	0.000999	0.00455178	0.000999	0.00534176
Metabolism	Carbohydrate metabolism	00051 Fructose and mannose metabolism [PATH:ko00051]	yfaW; L-rhamnonate dehydratase [EC:4.2.1.90]	K12661	0	0	0.00849616	0.00363685	0.00036737	0.000337131	3.29529e-05	3.29529e-05	0.004995	0.019646	0.000999	0.00455178	0.000999	0.00534176
Metabolism	Carbohydrate metabolism	00052 Galactose metabolism [PATH:ko00052]	E1.1.1.251, gatD; galactitol-1-phosphate 5-dehydrogenase [EC:1.1.1.251]	K00094	3.61331e-05	3.61331e-05	0.00738309	0.00272448	0	0	0.000131812	0.000131812	0.000999	0.00710278	0.000999	0.00455178	0.000999	0.00534176
Metabolism	Carbohydrate metabolism	00052 Galactose metabolism [PATH:ko00052]	E3.2.1.20, malZ; alpha-glucosidase [EC:3.2.1.20]	K01187	0.00299905	0.00299905	0.133227	0.0835349	0.309965	0.130735	0.333701	0.0968604	0.011988	0.0407151	0.414585	0.473916	0.567433	0.74018
Metabolism	Carbohydrate metabolism	00052 Galactose metabolism [PATH:ko00052]	E3.2.1.22B, galA, rafA; alpha-galactosidase [EC:3.2.1.22]	K07407	0.167135	0.0685621	0	0	0.168633	0.108742	0.0603698	0.0603698	0.58342	0.771139	0.12587	0.167568	0.63437	0.78499
Metabolism	Carbohydrate metabolism	00052 Galactose metabolism [PATH:ko00052]	E5.3.1.26, lacA, lacB; galactose-6-phosphate isomerase [EC:5.3.1.26]	K01819	0.0688615	0.0281346	0.0098302	0.00812894	0	0	0.0178045	0.0166632	0.081918	0.214145	0.224775	0.281023	0.025974	0.0769116
Metabolism	Carbohydrate metabolism	00052 Galactose metabolism [PATH:ko00052]	agaI; galactosamine-6-phosphate isomerase [EC:5.3.1.-]	K02080	0.000157148	9.97634e-05	0.00708739	0.00329155	0.000428112	0.000428112	0.000256219	0.00011741	0.011988	0.0407151	0.011988	0.0247803	0.004995	0.0179543
Metabolism	Carbohydrate metabolism	00052 Galactose metabolism [PATH:ko00052]	bgaB, lacA; beta-galactosidase [EC:3.2.1.23]	K12308	0.0649586	0.0649586	0	0	0.298487	0.0997103	0.0358199	0.0358199	0.062937	0.170022	0.023976	0.0430902	0.135864	0.291073
Metabolism	Carbohydrate metabolism	00052 Galactose metabolism [PATH:ko00052]	dgoK; 2-dehydro-3-deoxygalactonokinase [EC:2.7.1.58]	K00883	0	0	0.0111777	0.00557723	0.00126237	0.00108544	0.000409735	0.000301746	0.087912	0.226159	0.034965	0.0586071	0.001998	0.00844906
Metabolism	Carbohydrate metabolism	00052 Galactose metabolism [PATH:ko00052]	galE, GALE; UDP-glucose 4-epimerase [EC:5.1.3.2]	K01784	0.332564	0.170552	0.0486702	0.0486702	0.463141	0.0688694	0.188377	0.0781163	0.223776	0.438073	0.012987	0.0263818	0.973027	0.985209
Metabolism	Carbohydrate metabolism	00052 Galactose metabolism [PATH:ko00052]	galK; galactokinase [EC:2.7.1.6]	K00849	0.216817	0.0542387	0.115021	0.0479247	0.073928	0.0461643	0.133846	0.0399026	0.18182	0.378256	0.63636	0.683928	0.08991	0.212306
Metabolism	Carbohydrate metabolism	00052 Galactose metabolism [PATH:ko00052]	galT, GALT; UDPglucose--hexose-1-phosphate uridylyltransferase [EC:2.7.7.12]	K00965	0.297627	0.0774827	0	0	0.163	0.0695409	0.0170037	0.0170037	0.272727	0.495664	0.000999	0.00455178	0.177822	0.355095
Metabolism	Carbohydrate metabolism	00052 Galactose metabolism [PATH:ko00052]	gatY-kbaY; tagatose 1,6-diphosphate aldolase GatY/KbaY [EC:4.1.2.40]	K08302	0.00102979	0.00102979	0.0338496	0.0139382	0	0	0.0216171	0.0216171	0.467532	0.671461	0.052947	0.0814666	0.652348	0.78818
Metabolism	Carbohydrate metabolism	00052 Galactose metabolism [PATH:ko00052]	lacC; tagatose 6-phosphate kinase [EC:2.7.1.144]	K00917	0.0735565	0.0300507	0.00774299	0.00774299	0	0	0.0145322	0.0145322	0.100899	0.245882	0.153846	0.201088	0.048951	0.129535
Metabolism	Carbohydrate metabolism	00052 Galactose metabolism [PATH:ko00052]	melA; alpha-galactosidase [EC:3.2.1.22]	K07406	0.0144948	0.0114947	0.0639805	0.0263259	0.00481845	0.00216879	0.0210821	0.00596825	0.078921	0.207991	0.018981	0.0355963	0.284715	0.482227
Metabolism	Carbohydrate metabolism	00053 Ascorbate and aldarate metabolism [PATH:ko00053]	garD; galactarate dehydratase [EC:4.2.1.42]	K01708	0.00132264	0.000819749	0.0250736	0.00923771	0.00727968	0.00478238	0.0039191	0.00253911	0.168831	0.357333	0.03996	0.0647973	0.005994	0.0209063
Metabolism	Carbohydrate metabolism	00053 Ascorbate and aldarate metabolism [PATH:ko00053]	garL; 2-dehydro-3-deoxyglucarate aldolase [EC:4.1.2.20]	K01630	0.000478832	0.000359711	0.00936799	0.00263765	0.00036737	0.000337131	0.00148944	0.000606423	0.004995	0.019646	0.000999	0.00455178	0.002997	0.0116811
Metabolism	Carbohydrate metabolism	00053 Ascorbate and aldarate metabolism [PATH:ko00053]	gudD; glucarate dehydratase [EC:4.2.1.40]	K01706	0.000895494	0.000463101	0.0134143	0.00464826	0.00475021	0.00360784	0.000611183	0.000384929	0.1998	0.403971	0.1998	0.252976	0.004995	0.0179543
Metabolism	Carbohydrate metabolism	00053 Ascorbate and aldarate metabolism [PATH:ko00053]	ulaD, sgaH; 3-dehydro-L-gulonate-6-phosphate decarboxylase [EC:4.1.1.85]	K03078	0.000217038	0.000180324	0.00616564	0.00278606	0.000281747	0.000251802	0.000161034	0.000102789	0.003996	0.0166801	0.002997	0.00832214	0.001998	0.00844906
Metabolism	Carbohydrate metabolism	00053 Ascorbate and aldarate metabolism [PATH:ko00053]	ulaE, sgaU; L-ribulose-5-phosphate 3-epimerase [EC:5.1.3.22]	K03079	0.000402439	0.000364637	0.0104982	0.00350867	0	0	9.88588e-05	9.88588e-05	0.000999	0.00710278	0.001998	0.00633679	0.000999	0.00534176
Metabolism	Carbohydrate metabolism	00053 Ascorbate and aldarate metabolism [PATH:ko00053]	ulaF, sgaE; L-ribulose-5-phosphate 4-epimerase [EC:5.1.3.4]	K03077	0.000761792	0.000303739	0.020478	0.00342008	0.0042711	0.00415634	0.0173235	0.00424425	0.953047	0.981557	0.000999	0.00455178	0.314685	0.510279
Metabolism	Carbohydrate metabolism	00053 Ascorbate and aldarate metabolism [PATH:ko00053]	ulaG; L-ascorbate 6-phosphate lactonase [EC:3.1.1.-]	K03476	0.00130079	0.00130079	0.0305057	0.00935505	0.0149839	0.0149839	0.0182217	0.0168577	0.95005	0.981557	0.2048	0.2588	0.29171	0.488322
Metabolism	Carbohydrate metabolism	00500 Starch and sucrose metabolism [PATH:ko00500]	E2.4.1.1, glgP, PYG; starch phosphorylase [EC:2.4.1.1]	K00688	0.308562	0.12627	0.101676	0.101676	0.134802	0.0833662	0.204389	0.125426	0.72328	0.857859	0.57043	0.624481	0.22977	0.420541
Metabolism	Carbohydrate metabolism	00500 Starch and sucrose metabolism [PATH:ko00500]	E2.4.1.4; amylosucrase [EC:2.4.1.4]	K05341	0.0376351	0.0227518	0	0	0.0320459	0.0140052	0.000197718	0.000197718	0.905095	0.960782	0.010989	0.0231592	0.885115	0.942666
Metabolism	Carbohydrate metabolism	00500 Starch and sucrose metabolism [PATH:ko00500]	E2.4.1.7; sucrose phosphorylase [EC:2.4.1.7]	K00690	0.273008	0.0197804	0.0106773	0.00580907	0.197645	0.0402286	0.00266497	0.00130307	0.06993	0.186962	0.000999	0.00455178	0.152847	0.31747
Metabolism	Carbohydrate metabolism	00500 Starch and sucrose metabolism [PATH:ko00500]	E3.2.1.122, glvA; maltose-6'-phosphate glucosidase [EC:3.2.1.122]	K01232	0	0	0.0143356	0.0143356	0.054114	0.0370196	0.0306714	0.0267892	0.14386	0.323185	0.89311	0.912142	0.40959	0.600918
Metabolism	Carbohydrate metabolism	00500 Starch and sucrose metabolism [PATH:ko00500]	E3.2.1.1A; alpha-amylase [EC:3.2.1.1]	K07405	0.00234127	0.0011723	0.134388	0.0446074	0.0652346	0.0524338	0.172082	0.0417641	0.238761	0.460442	0.013986	0.0280587	0.726274	0.838357
Metabolism	Carbohydrate metabolism	00500 Starch and sucrose metabolism [PATH:ko00500]	E3.2.1.28, treA, treF; alpha,alpha-trehalase [EC:3.2.1.28]	K01194	0.00028911	0.000172944	0.0268925	0.0100901	0.00121261	0.00109247	0.000483102	0.000308366	0.001998	0.010219	0.001998	0.00633679	0.000999	0.00534176
Metabolism	Carbohydrate metabolism	00500 Starch and sucrose metabolism [PATH:ko00500]	glgB; 1,4-alpha-glucan branching enzyme [EC:2.4.1.18]	K00700	0	0	0.0576078	0.0576078	0.122947	0.0785713	0.229224	0.0937051	0.035964	0.106493	0.172827	0.222747	0.636364	0.78499
Metabolism	Carbohydrate metabolism	00500 Starch and sucrose metabolism [PATH:ko00500]	malQ; 4-alpha-glucanotransferase [EC:2.4.1.25]	K00705	0.0983163	0.0402705	0	0	0.110054	0.0887866	0.0302838	0.0302838	0.79221	0.895996	0.10689	0.145141	0.82218	0.909317
Metabolism	Carbohydrate metabolism	00500 Starch and sucrose metabolism [PATH:ko00500]	otsA; trehalose 6-phosphate synthase [EC:2.4.1.15]	K00697	8.07563e-05	3.51266e-05	0.0237396	0.00466459	0.000599356	0.000599356	0.00483822	0.00162151	0.000999	0.00710278	0.000999	0.00455178	0.000999	0.00534176
Metabolism	Carbohydrate metabolism	00500 Starch and sucrose metabolism [PATH:ko00500]	otsB; trehalose 6-phosphate phosphatase [EC:3.1.3.12]	K01087	0.000185596	0.000185596	0.0052648	0.00211399	0.000171245	0.000171245	6.59059e-05	6.59059e-05	0.001998	0.010219	0.001998	0.00633679	0.000999	0.00534176
Metabolism	Carbohydrate metabolism	00500 Starch and sucrose metabolism [PATH:ko00500]	rfbF; glucose-1-phosphate cytidylyltransferase [EC:2.7.7.33]	K00978	0.000220095	0.000220095	0.0390513	0.021777	0.00235855	0.00235855	0.0185446	0.0168679	0.503497	0.706643	0.065934	0.0973957	0.270729	0.470865
Metabolism	Carbohydrate metabolism	00500 Starch and sucrose metabolism [PATH:ko00500]	treC; trehalose-6-phosphate hydrolase [EC:3.2.1.93]	K01226	0.043933	0.0420617	0.0137979	0.00920141	0.0259808	0.0204875	0.0349741	0.030595	0.97203	0.98497	0.74026	0.780046	0.52048	0.701564
Metabolism	Carbohydrate metabolism	00520 Amino sugar and nucleotide sugar metabolism [PATH:ko00520]	E3.5.1.25, nagA, AMDHD2; N-acetylglucosamine-6-phosphate deacetylase [EC:3.5.1.25]	K01443	0.102175	0.0453028	0.0412812	0.0412812	0.0362442	0.0362442	0.111913	0.0510811	0.95405	0.981557	0.86813	0.893684	0.14286	0.301076
Metabolism	Carbohydrate metabolism	00520 Amino sugar and nucleotide sugar metabolism [PATH:ko00520]	E4.1.3.3, nanA, NPL; N-acetylneuraminate lyase [EC:4.1.3.3]	K01639	0.00450411	0.00192646	0.188613	0.0347891	0.0377942	0.0278566	0.149027	0.0102919	0.884116	0.952352	0.000999	0.00455178	0.150849	0.314329
Metabolism	Carbohydrate metabolism	00520 Amino sugar and nucleotide sugar metabolism [PATH:ko00520]	RENBP; N-acylglucosamine 2-epimerase [EC:5.1.3.8]	K01787	6.28842e-05	6.28842e-05	0.0418978	0.028783	0	0	0.0732761	0.0286174	0.466533	0.670771	0.012987	0.0263818	0.463536	0.654097
Metabolism	Carbohydrate metabolism	00520 Amino sugar and nucleotide sugar metabolism [PATH:ko00520]	chiA; bifunctional chitinase/lysozyme [EC:3.2.1.14 3.2.1.17]	K13381	0.000125706	0.000104596	0.0113588	0.00890732	0.00150534	0.00144394	0.000131812	0.000131812	0.232767	0.451575	0.227772	0.284495	0.045954	0.12286
Metabolism	Carbohydrate metabolism	00520 Amino sugar and nucleotide sugar metabolism [PATH:ko00520]	glmM; phosphoglucosamine mutase [EC:5.4.2.10]	K03431	0.16205	0.0668081	0.0147338	0.0147338	0.0921265	0.0566421	0.0464637	0.0464637	0.608392	0.788837	0.098901	0.136002	0.321678	0.517086
Metabolism	Carbohydrate metabolism	00520 Amino sugar and nucleotide sugar metabolism [PATH:ko00520]	glmU; bifunctional UDP-N-acetylglucosamine pyrophosphorylase / Glucosamine-1-phosphate N-acetyltransferase [EC:2.7.7.23 2.3.1.157]	K04042	0.145316	0.0619859	0	0	0.089937	0.055848	0.0388845	0.0388845	0.826174	0.917656	0.048951	0.0765932	0.273726	0.472275
Metabolism	Carbohydrate metabolism	00520 Amino sugar and nucleotide sugar metabolism [PATH:ko00520]	murA; UDP-N-acetylglucosamine 1-carboxyvinyltransferase [EC:2.5.1.7]	K00790	0.374685	0.0963526	0.0415909	0.0415909	0.228919	0.0999454	0.125019	0.0765605	0.714286	0.857043	0.018981	0.0355963	0.185814	0.367089
Metabolism	Carbohydrate metabolism	00520 Amino sugar and nucleotide sugar metabolism [PATH:ko00520]	murB; UDP-N-acetylmuramate dehydrogenase [EC:1.1.1.158]	K00075	0.0772898	0.0328673	0	0	0.0515849	0.0316614	0.0164106	0.0164106	0.781219	0.890658	0.024975	0.0445761	0.43956	0.62989
Metabolism	Carbohydrate metabolism	00520 Amino sugar and nucleotide sugar metabolism [PATH:ko00520]	nagB, GNPDA; glucosamine-6-phosphate deaminase [EC:3.5.99.6]	K02564	0.0585571	0.0239185	0.247421	0.106121	0.10641	0.0612851	0.469518	0.0925393	0.097902	0.243158	0.000999	0.00455178	0.266733	0.466422
Metabolism	Carbohydrate metabolism	00520 Amino sugar and nucleotide sugar metabolism [PATH:ko00520]	nanK; N-acylmannosamine kinase [EC:2.7.1.60]	K00885	1.80666e-05	1.80666e-05	0.00806761	0.00279549	0.000110503	8.29762e-05	9.88588e-05	9.88588e-05	0.000999	0.00710278	0.000999	0.00455178	0.000999	0.00534176
Metabolism	Carbohydrate metabolism	00520 Amino sugar and nucleotide sugar metabolism [PATH:ko00520]	rfbH; CDP-6-deoxy-D-xylo-4-hexulose-3-dehydrase	K12452	0.000970047	0.00049035	0.133867	0.0314778	0.0103711	0.00347061	0.0266434	0.00924116	0.005994	0.0224169	0.000999	0.00455178	0.001998	0.00844906
Metabolism	Carbohydrate metabolism	00520 Amino sugar and nucleotide sugar metabolism [PATH:ko00520]	wecB; UDP-N-acetylglucosamine 2-epimerase [EC:5.1.3.14]	K01791	0.00563676	0.00563676	0.277991	0.083859	0.0889606	0.0444761	0.289754	0.0313882	0.335664	0.547039	0.001998	0.00633679	0.493506	0.677202
Metabolism	Carbohydrate metabolism	00520 Amino sugar and nucleotide sugar metabolism [PATH:ko00520]	wecC; UDP-N-acetyl-D-mannosaminuronic acid dehydrogenase [EC:1.1.1.336]	K02472	0.000524214	0.00034086	0.0220398	0.00596741	0.00287498	0.0017507	0.00586391	0.002295	0.043956	0.125839	0.000999	0.00455178	0.004995	0.0179543
Metabolism	Carbohydrate metabolism	00562 Inositol phosphate metabolism [PATH:ko00562]	appA; 4-phytase / acid phosphatase [EC:3.1.3.26 3.1.3.2]	K01093	0	0	0.01586	0.00618775	0.000342489	0.000342489	6.59059e-05	6.59059e-05	0.002997	0.0133269	0.001998	0.00633679	0.001998	0.00844906
Metabolism	Carbohydrate metabolism	00562 Inositol phosphate metabolism [PATH:ko00562]	iolC; 5-dehydro-2-deoxygluconokinase [EC:2.7.1.92]	K03338	0.00217542	0.00148798	0.00969697	0.00759042	0	0	0.0172673	0.0172673	0.97203	0.98497	0.28571	0.34169	0.68432	0.81165
Metabolism	Carbohydrate metabolism	00562 Inositol phosphate metabolism [PATH:ko00562]	iolD; 3D-(3,5/4)-trihydroxycyclohexane-1,2-dione hydrolase [EC:3.7.1.-]	K03336	0.00366199	0.00164203	0.0313623	0.0162382	0.00484992	0.00378575	0.0398811	0.0278176	0.791209	0.895734	0.048951	0.0765932	0.858142	0.930013
Metabolism	Carbohydrate metabolism	00562 Inositol phosphate metabolism [PATH:ko00562]	iolE; inosose dehydratase [EC:4.2.1.44]	K03335	0.00137348	0.000854421	0.00199105	0.00199105	0	0	0.0161703	0.0146665	0.71828	0.857043	0.22178	0.277547	0.33866	0.535729
Metabolism	Carbohydrate metabolism	00562 Inositol phosphate metabolism [PATH:ko00562]	plcC; phospholipase C [EC:3.1.4.3]	K01114	3.61331e-05	3.61331e-05	0.00181553	0.00155383	0	0	0.00632253	0.00588128	0.622378	0.797383	0.057942	0.0875899	0.593407	0.753551
Metabolism	Carbohydrate metabolism	00620 Pyruvate metabolism [PATH:ko00620]	E1.1.1.40, maeB; malate dehydrogenase (oxaloacetate-decarboxylating)(NADP+) [EC:1.1.1.40]	K00029	0.00293038	0.00179757	0.282095	0.0602765	0.0798589	0.0635636	0.356488	0.0793657	0.208791	0.416938	0.001998	0.00633679	0.977023	0.987709
Metabolism	Carbohydrate metabolism	00620 Pyruvate metabolism [PATH:ko00620]	E1.1.2.3, lldD; L-lactate dehydrogenase (cytochrome) [EC:1.1.2.3]	K00101	0.000355731	0.00017546	0.0147908	0.0043029	0.00039225	0.000333547	0.000422824	0.00021933	0.000999	0.00710278	0.000999	0.00455178	0.000999	0.00534176
Metabolism	Carbohydrate metabolism	00620 Pyruvate metabolism [PATH:ko00620]	E1.2.3.3, poxL; pyruvate oxidase [EC:1.2.3.3]	K00158	0.00135424	0.0006265	0.00014822	0.00014822	0.053532	0.0425556	0.00111435	0.000750998	0.152847	0.339252	0.088911	0.124379	0.284715	0.482227
Metabolism	Carbohydrate metabolism	00620 Pyruvate metabolism [PATH:ko00620]	E2.3.1.54, pflD; formate C-acetyltransferase [EC:2.3.1.54]	K00656	1.18903	0.412557	1.39205	0.287879	1.0163	0.254267	0.912794	0.145235	0.25874	0.481742	0.88112	0.905615	0.59041	0.753024
Metabolism	Carbohydrate metabolism	00620 Pyruvate metabolism [PATH:ko00620]	E2.3.1.8, pta; phosphate acetyltransferase [EC:2.3.1.8]	K00625	0.0962439	0.0393925	0.167882	0.0731532	0.0774398	0.0479777	0.284308	0.0465853	0.331668	0.543524	0.011988	0.0247803	0.21978	0.410976
Metabolism	Carbohydrate metabolism	00620 Pyruvate metabolism [PATH:ko00620]	E2.3.3.9, aceB, glcB; malate synthase [EC:2.3.3.9]	K01638	0.000551098	0.00034251	0.037923	0.0117318	0.00277869	0.00262595	0.000450206	0.000217077	0.000999	0.00710278	0.001998	0.00633679	0.000999	0.00534176
Metabolism	Carbohydrate metabolism	00620 Pyruvate metabolism [PATH:ko00620]	E4.2.3.3, mgsA; methylglyoxal synthase [EC:4.2.3.3]	K01734	0	0	0.00557495	0.00557495	0.0160766	0.0125187	0.0179786	0.0110345	0.16583	0.35646	0.67033	0.715092	0.82717	0.913278
Metabolism	Carbohydrate metabolism	00620 Pyruvate metabolism [PATH:ko00620]	accA; acetyl-CoA carboxylase carboxyl transferase subunit alpha [EC:6.4.1.2]	K01962	0.0941561	0.0384436	0.0104862	0.0104862	0	0	0.013972	0.013972	0.055944	0.155347	0.158841	0.207198	0.048951	0.129535
Metabolism	Carbohydrate metabolism	00620 Pyruvate metabolism [PATH:ko00620]	accC; acetyl-CoA carboxylase, biotin carboxylase subunit [EC:6.4.1.2 6.3.4.14]	K01961	0.123541	0.0505798	0.129172	0.052736	0.0171269	0.0171269	0.222599	0.0303114	0.868132	0.94084	0.021978	0.0400557	0.042957	0.116289
Metabolism	Carbohydrate metabolism	00620 Pyruvate metabolism [PATH:ko00620]	accD; acetyl-CoA carboxylase carboxyl transferase subunit beta [EC:6.4.1.2]	K01963	0.0773097	0.0316727	0.00929158	0.00929158	0	0	0.0123574	0.0123574	0.044955	0.12785	0.145854	0.191415	0.043956	0.118252
Metabolism	Carbohydrate metabolism	00620 Pyruvate metabolism [PATH:ko00620]	ackA; acetate kinase [EC:2.7.2.1]	K00925	0.0965951	0.0394421	0.0407502	0.0407502	0.115571	0.0780493	0.0633685	0.0633685	0.71429	0.857043	0.3996	0.458406	0.997	0.998774
Metabolism	Carbohydrate metabolism	00620 Pyruvate metabolism [PATH:ko00620]	acyP; acylphosphatase [EC:3.6.1.7]	K01512	0.0218084	0.00901002	0.00123888	0.00123888	0.00759254	0.00605452	0.00362482	0.00362482	0.316683	0.531502	0.045954	0.0730522	0.164835	0.333276
Metabolism	Carbohydrate metabolism	00620 Pyruvate metabolism [PATH:ko00620]	aldA; lactaldehyde dehydrogenase / glycolaldehyde dehydrogenase [EC:1.2.1.22 1.2.1.21]	K07248	0.000134761	8.28849e-05	0.0182517	0.00394247	0.000905984	0.000845157	0.00290233	0.00102589	0.002997	0.0133269	0.000999	0.00455178	0.000999	0.00534176
Metabolism	Carbohydrate metabolism	00620 Pyruvate metabolism [PATH:ko00620]	dld; D-lactate dehydrogenase [EC:1.1.1.28]	K03777	4.93142e-05	3.1946e-05	0.0112154	0.00414287	0.000452992	0.000422579	0.00163759	0.00125312	0.023976	0.0742224	0.000999	0.00455178	0.011988	0.0389761
Metabolism	Carbohydrate metabolism	00620 Pyruvate metabolism [PATH:ko00620]	eutD; phosphotransacetylase	K04020	4.93142e-05	3.1946e-05	0.00797482	0.00201499	0.000160263	9.8524e-05	3.29529e-05	3.29529e-05	0.000999	0.00710278	0.000999	0.00455178	0.000999	0.00534176
Metabolism	Carbohydrate metabolism	00620 Pyruvate metabolism [PATH:ko00620]	eutE; aldehyde dehydrogenase	K04021	0.000302291	0.000169607	0.0115471	0.00318886	0.000513734	0.000513734	6.59059e-05	6.59059e-05	0.000999	0.00710278	0.000999	0.00455178	0.000999	0.00534176
Metabolism	Carbohydrate metabolism	00620 Pyruvate metabolism [PATH:ko00620]	fucO; lactaldehyde reductase [EC:1.1.1.77]	K00048	0.231677	0.13055	0.372798	0.0749012	0.222965	0.0538538	0.266356	0.055866	0.4975	0.700509	0.27872	0.335501	0.53946	0.715228
Metabolism	Carbohydrate metabolism	00620 Pyruvate metabolism [PATH:ko00620]	mhpF; acetaldehyde dehydrogenase [EC:1.2.1.10]	K04073	0	0	0.00741509	0.00396068	0	0	0.000197718	0.000197718	0.000999	0.00710278	0.000999	0.00455178	0.003996	0.0150753
Metabolism	Carbohydrate metabolism	00620 Pyruvate metabolism [PATH:ko00620]	mqo; malate dehydrogenase (quinone) [EC:1.1.5.4]	K00116	0.000239796	0.000179872	0.0245381	0.00892365	0.000795481	0.00076476	0.000572399	0.000159982	0.001998	0.010219	0.000999	0.00455178	0.000999	0.00534176
Metabolism	Carbohydrate metabolism	00620 Pyruvate metabolism [PATH:ko00620]	poxB; pyruvate dehydrogenase (quinone) [EC:1.2.5.1]	K00156	0.000125706	0.000104596	0.0139111	0.0043798	0.000428112	0.000428112	0.000457837	0.000247321	0.001998	0.010219	0.000999	0.00455178	0.000999	0.00534176
Metabolism	Carbohydrate metabolism	00620 Pyruvate metabolism [PATH:ko00620]	ppc; phosphoenolpyruvate carboxylase [EC:4.1.1.31]	K01595	0.44267	0.037547	0.05473	0.0165504	0.398299	0.0792513	0.058372	0.0312617	0.673327	0.836166	0.000999	0.00455178	0.592408	0.753024
Metabolism	Carbohydrate metabolism	00620 Pyruvate metabolism [PATH:ko00620]	ppdK; pyruvate,orthophosphate dikinase [EC:2.7.9.1]	K01006	0.00731695	0.00731695	1.04304	0.207849	0.231207	0.164952	0.695599	0.0888192	0.683317	0.84051	0.000999	0.00455178	0.051948	0.13635
Metabolism	Carbohydrate metabolism	00620 Pyruvate metabolism [PATH:ko00620]	pps, ppsA; pyruvate, water dikinase [EC:2.7.9.2]	K01007	0.102694	0.0969203	0.0948252	0.0195263	0.0996335	0.0424052	0.0531892	0.0144874	0.76224	0.881446	0.71129	0.753816	0.78122	0.881289
Metabolism	Carbohydrate metabolism	00630 Glyoxylate and dicarboxylate metabolism [PATH:ko00630]	E1.2.1.2G; formate dehydrogenase, gamma subunit	K00127	0.00124	0.000914703	0.00768434	0.00241451	0.0012218	0.000659818	0.000164765	0.000164765	0.007992	0.0285681	0.064935	0.0961395	0.004995	0.0179543
Metabolism	Carbohydrate metabolism	00630 Glyoxylate and dicarboxylate metabolism [PATH:ko00630]	crt; 3-hydroxybutyryl-CoA dehydratase [EC:4.2.1.55]	K01715	0.000451664	0.000451664	0.0136277	0.0136277	0	0	0.0815179	0.02493	0.044955	0.12785	0.004995	0.0120814	0.035964	0.10073
Metabolism	Carbohydrate metabolism	00630 Glyoxylate and dicarboxylate metabolism [PATH:ko00630]	gcl; tartronate-semialdehyde synthase [EC:4.1.1.47]	K01608	7.22662e-05	7.22662e-05	0.0193432	0.00834328	0.000795481	0.00076476	0.000223939	0.000160543	0.001998	0.010219	0.000999	0.00455178	0.000999	0.00534176
Metabolism	Carbohydrate metabolism	00630 Glyoxylate and dicarboxylate metabolism [PATH:ko00630]	glcD; glycolate oxidase [EC:1.1.3.15]	K00104	0.00188635	0.00145911	0.0375562	0.0159016	0.00196931	0.00196931	0.0253079	0.0253079	0.678322	0.839951	0.092907	0.129271	0.687313	0.812964
Metabolism	Carbohydrate metabolism	00630 Glyoxylate and dicarboxylate metabolism [PATH:ko00630]	oxc; oxalyl-CoA decarboxylase [EC:4.1.1.8]	K01577	0.0529928	0.0294035	0.0133409	0.00461164	0.0800881	0.03158	0.000384357	0.00018369	0.764236	0.881758	0.003996	0.0103004	0.382617	0.577047
Metabolism	Carbohydrate metabolism	00630 Glyoxylate and dicarboxylate metabolism [PATH:ko00630]	ttdA; L(+)-tartrate dehydratase alpha subunit [EC:4.2.1.32]	K03779	1.80666e-05	1.80666e-05	0.0139186	0.00297009	0.00268266	0.00160938	0.0013206	0.00102341	0.005994	0.0224169	0.002997	0.00832214	0.000999	0.00534176
Metabolism	Carbohydrate metabolism	00630 Glyoxylate and dicarboxylate metabolism [PATH:ko00630]	ttdB; L(+)-tartrate dehydratase beta subunit [EC:4.2.1.32]	K03780	0.000402439	0.000364637	0.00864382	0.00208913	0.000549486	0.000324252	0.000769972	0.000491794	0.001998	0.010219	0.000999	0.00455178	0.000999	0.00534176
Metabolism	Carbohydrate metabolism	00640 Propanoate metabolism [PATH:ko00640]	E2.7.2.15, tdcD, pduW; propionate kinase [EC:2.7.2.15]	K00932	0.000271238	0.000171967	0.0161401	0.00627832	0.000452992	0.000422579	0.000230671	0.000230671	0.000999	0.00710278	0.001998	0.00633679	0.000999	0.00534176
Metabolism	Carbohydrate metabolism	00640 Propanoate metabolism [PATH:ko00640]	E4.1.3.30, prpB; methylisocitrate lyase [EC:4.1.3.30]	K03417	0.000329369	0.000179029	0.00788472	0.00277644	0.000281747	0.000251802	0.000219478	0.00018112	0.000999	0.00710278	0.000999	0.00455178	0.000999	0.00534176
Metabolism	Carbohydrate metabolism	00640 Propanoate metabolism [PATH:ko00640]	E4.2.1.79, prpD; 2-methylcitrate dehydratase [EC:4.2.1.79]	K01720	0.000402439	0.000364637	0.0110025	0.00336626	0.000477872	0.000418454	0.000292902	0.000150855	0.001998	0.010219	0.001998	0.00633679	0.000999	0.00534176
Metabolism	Carbohydrate metabolism	00640 Propanoate metabolism [PATH:ko00640]	E6.2.1.17, prpE; propionyl-CoA synthetase [EC:6.2.1.17]	K01908	0.000496898	0.000354109	0.0145499	0.00439289	0.00129823	0.00117778	0.00078882	0.000222296	0.000999	0.00710278	0.001998	0.00633679	0.001998	0.00844906
Metabolism	Carbohydrate metabolism	00650 Butanoate metabolism [PATH:ko00650]	E1.1.1.61; 4-hydroxybutyrate dehydrogenase [EC:1.1.1.61]	K00043	0.000424215	0.000350932	0.0110967	0.00424617	0	0	0.0170792	0.0135855	0.904096	0.960782	0.007992	0.0178612	0.878122	0.939083
Metabolism	Carbohydrate metabolism	00650 Butanoate metabolism [PATH:ko00650]	E4.1.1.5, alsD; acetolactate decarboxylase [EC:4.1.1.5]	K01575	0.0576604	0.0237915	0.000132737	0.000132737	0	0	0.000810815	0.000484946	0.037962	0.11139	0.03996	0.0647973	0.010989	0.0365547
Metabolism	Carbohydrate metabolism	00650 Butanoate metabolism [PATH:ko00650]	gctB; glutaconate CoA-transferase, subunit B [EC:2.8.3.12]	K01040	0.000430559	0.000430559	0.0101963	0.00690739	0.00664644	0.00469583	0.0297804	0.00841262	0.045954	0.130405	0.018981	0.0355963	0.26973	0.469759
Metabolism	Energy metabolism	00910 Nitrogen metabolism [PATH:ko00910]	napG; ferredoxin-type protein NapG	K02570	0.000389258	0.000367092	0.00499451	0.00172155	0.000306627	0.00024913	0.00012508	7.67804e-05	0.001998	0.010219	0.004995	0.0120814	0.003996	0.0150753
Metabolism	Energy metabolism	00910 Nitrogen metabolism [PATH:ko00910]	nrfD; formate-dependent nitrate reductase complex, transmembrane protein	K04016	0	0	0.0165805	0.00504325	0.000588375	0.000500321	0.000131812	0.000131812	0.000999	0.00710278	0.000999	0.00455178	0.000999	0.00534176
Metabolism	Energy metabolism	00910 Nitrogen metabolism [PATH:ko00910]	nrfE; formate-dependent nitrite reductase, possible assembly protein	K04017	0	0	0.00484155	0.00180122	0.00036737	0.000337131	0.000194044	7.92923e-05	0.00999	0.034657	0.000999	0.00455178	0.000999	0.00534176
Metabolism	Energy metabolism	00910 Nitrogen metabolism [PATH:ko00910]	nrfF; formate-dependent nitrite reductase complex NrfF subunit	K04018	0.000129876	9.16499e-05	0.00757641	0.00204924	0.000599356	0.000599356	0.000131812	0.000131812	0.000999	0.00710278	0.000999	0.00455178	0.000999	0.00534176
Metabolism	Energy metabolism	00190 Oxidative phosphorylation [PATH:ko00190]	ATPF0B, atpF; F-type H+-transporting ATPase subunit b [EC:3.6.3.14]	K02109	0.0333556	0.013666	0	0	0.0273701	0.0173198	0.00645878	0.00645878	0.962038	0.983272	0.027972	0.0492459	0.539461	0.715228
Metabolism	Energy metabolism	00190 Oxidative phosphorylation [PATH:ko00190]	ATPF0C, atpE; F-type H+-transporting ATPase subunit c [EC:3.6.3.14]	K02110	0.0147389	0.00622987	0.0984095	0.029166	0.0311322	0.0151668	0.102075	0.0133622	0.59041	0.775625	0.003996	0.0103004	0.726274	0.838357
Metabolism	Energy metabolism	00190 Oxidative phosphorylation [PATH:ko00190]	ATPF1A, atpA; F-type H+-transporting ATPase subunit alpha [EC:3.6.3.14]	K02111	0.601127	0.204159	0.982206	0.197562	0.632344	0.124328	0.693592	0.136615	0.45954	0.664369	0.18681	0.237458	0.33866	0.535729
Metabolism	Energy metabolism	00190 Oxidative phosphorylation [PATH:ko00190]	ATPF1B, atpD; F-type H+-transporting ATPase subunit beta [EC:3.6.3.14]	K02112	0.807023	0.328044	1.13222	0.253187	0.782131	0.164126	0.78328	0.169963	0.45255	0.659459	0.51149	0.566668	0.51948	0.701564
Metabolism	Energy metabolism	00190 Oxidative phosphorylation [PATH:ko00190]	ATPF1D, atpH; F-type H+-transporting ATPase subunit delta [EC:3.6.3.14]	K02113	0.0383159	0.0156512	0	0	0.0472438	0.0196642	0.00804052	0.00804052	0.498501	0.701152	0.007992	0.0178612	0.918082	0.965852
Metabolism	Energy metabolism	00190 Oxidative phosphorylation [PATH:ko00190]	ATPF1E, atpC; F-type H+-transporting ATPase subunit epsilon [EC:3.6.3.14]	K02114	0.0296076	0.0121085	0	0	0.0353596	0.0156891	0.0072826	0.0072826	0.563437	0.753972	0.013986	0.0280587	0.921079	0.966661
Metabolism	Energy metabolism	00190 Oxidative phosphorylation [PATH:ko00190]	ATPF1G, atpG; F-type H+-transporting ATPase subunit gamma [EC:3.6.3.14]	K02115	0.0787748	0.0326084	0.0125215	0.0125215	0.118697	0.0517818	0.0141698	0.0141698	0.54446	0.740832	0.01998	0.0370403	0.58142	0.749157
Metabolism	Energy metabolism	00190 Oxidative phosphorylation [PATH:ko00190]	ATPVA, ntpA; V-type H+-transporting ATPase subunit A [EC:3.6.3.14]	K02117	0.00193312	0.00193312	0.229307	0.116257	0.106132	0.0386641	0.192141	0.0170496	0.677323	0.839517	0.006993	0.0161013	0.297702	0.497066
Metabolism	Energy metabolism	00190 Oxidative phosphorylation [PATH:ko00190]	ATPVB, ntpB; V-type H+-transporting ATPase subunit B [EC:3.6.3.14]	K02118	0.0566759	0.0461615	0.371791	0.11453	0.107444	0.039175	0.194959	0.0185583	0.392607	0.597691	0.004995	0.0120814	0.111888	0.250057
Metabolism	Energy metabolism	00190 Oxidative phosphorylation [PATH:ko00190]	ATPVD, ntpD; V-type H+-transporting ATPase subunit D [EC:3.6.3.14]	K02120	0	0	0.0242617	0.0105616	0.00148124	0.00148124	0.0612461	0.00941504	0.014985	0.0494658	0.000999	0.00455178	0.031968	0.0917219
Metabolism	Energy metabolism	00190 Oxidative phosphorylation [PATH:ko00190]	ATPVE, ntpE; V-type H+-transporting ATPase subunit E [EC:3.6.3.14]	K02121	0.000216799	0.000216799	0.0243995	0.00645836	0.000171245	0.000171245	0.046604	0.00676504	0.03996	0.116723	0.000999	0.00455178	0.036963	0.10264
Metabolism	Energy metabolism	00190 Oxidative phosphorylation [PATH:ko00190]	ATPVI, ntpI; V-type H+-transporting ATPase subunit I [EC:3.6.3.14]	K02123	0	0	0.0421815	0.0180739	0	0	0.0436286	0.0267462	0.946054	0.981557	0.031968	0.0547902	0.934066	0.967979
Metabolism	Energy metabolism	00190 Oxidative phosphorylation [PATH:ko00190]	ATPVK, ntpK; V-type H+-transporting ATPase subunit K [EC:3.6.3.14]	K02124	0	0	0.0195813	0.00802126	0.0157502	0.01315	0.0410621	0.00474619	0.035964	0.106493	0.010989	0.0231592	0.707293	0.82752
Metabolism	Energy metabolism	00190 Oxidative phosphorylation [PATH:ko00190]	cyoA; cytochrome o ubiquinol oxidase subunit II [EC:1.10.3.-]	K02297	3.12476e-05	3.12476e-05	0.0077722	0.00277797	0.000110503	8.29762e-05	0.000131812	0.000131812	0.000999	0.00710278	0.000999	0.00455178	0.000999	0.00534176
Metabolism	Energy metabolism	00190 Oxidative phosphorylation [PATH:ko00190]	cyoB; cytochrome o ubiquinol oxidase subunit I [EC:1.10.3.-]	K02298	0.000193087	0.000100273	0.0147579	0.00544901	0.000428112	0.000428112	0.000453993	0.000196015	0.000999	0.00710278	0.000999	0.00455178	0.000999	0.00534176
Metabolism	Energy metabolism	00190 Oxidative phosphorylation [PATH:ko00190]	cyoE; protoheme IX farnesyltransferase [EC:2.5.1.-]	K02301	3.61331e-05	3.61331e-05	0.00796989	0.00369675	0.000256867	0.000256867	0.000395606	0.000242258	0.011988	0.0407151	0.002997	0.00832214	0.006993	0.0240663
Metabolism	Energy metabolism	00190 Oxidative phosphorylation [PATH:ko00190]	nuoB; NADH-quinone oxidoreductase subunit B [EC:1.6.5.3]	K00331	0.000622604	0.000367265	0.0469034	0.0089072	0.00081689	0.000760351	0.0460438	0.014087	0.968032	0.984001	0.001998	0.00633679	0.954046	0.974377
Metabolism	Energy metabolism	00190 Oxidative phosphorylation [PATH:ko00190]	nuoCD; NADH-quinone oxidoreductase subunit C/D [EC:1.6.5.3]	K13378	0.00137407	0.000644479	0.129701	0.030859	0.0510337	0.0402223	0.188217	0.041727	0.114885	0.269803	0.003996	0.0103004	0.89011	0.946428
Metabolism	Energy metabolism	00190 Oxidative phosphorylation [PATH:ko00190]	nuoH; NADH-quinone oxidoreductase subunit H [EC:1.6.5.3]	K00337	0.00074544	0.000541371	0.0963685	0.022303	0.0317923	0.0240802	0.127255	0.0294111	0.180819	0.377389	0.000999	0.00455178	0.998002	0.998774
Metabolism	Energy metabolism	00190 Oxidative phosphorylation [PATH:ko00190]	nuoK; NADH-quinone oxidoreductase subunit K [EC:1.6.5.3]	K00340	0.000371192	0.000371192	0.0361399	0.00937805	0.00779698	0.00562435	0.0440816	0.0111324	0.35964	0.569613	0.000999	0.00455178	0.975025	0.98646
Metabolism	Energy metabolism	00190 Oxidative phosphorylation [PATH:ko00190]	nuoL; NADH-quinone oxidoreductase subunit L [EC:1.6.5.3]	K00341	0.00158788	0.00081266	0.203298	0.042307	0.0422693	0.031197	0.245455	0.0547405	0.27972	0.504822	0.000999	0.00455178	0.986014	0.99292
Metabolism	Energy metabolism	00190 Oxidative phosphorylation [PATH:ko00190]	nuoM; NADH-quinone oxidoreductase subunit M [EC:1.6.5.3]	K00342	0.000815948	0.000318025	0.155005	0.035519	0.0168173	0.011038	0.197716	0.045632	0.334665	0.546099	0.000999	0.00455178	0.65035	0.78818
Metabolism	Energy metabolism	00190 Oxidative phosphorylation [PATH:ko00190]	nuoN; NADH-quinone oxidoreductase subunit N [EC:1.6.5.3]	K00343	0.000533031	0.000345476	0.0462707	0.0144831	0.00898085	0.00732452	0.0402179	0.0230309	0.939061	0.980747	0.017982	0.0344212	0.603397	0.758054
Metabolism	Energy metabolism	00190 Oxidative phosphorylation [PATH:ko00190]	ppa; inorganic pyrophosphatase [EC:3.6.1.1]	K01507	0.10994	0.0449419	0.0522541	0.0522541	0.0458006	0.0290099	0.32499	0.0953849	0.094905	0.237998	0.091908	0.128294	0.012987	0.0418039
Metabolism	Energy metabolism	00190 Oxidative phosphorylation [PATH:ko00190]	ppaX; pyrophosphatase PpaX [EC:3.6.1.1]	K06019	0.000108399	0.000108399	0.00305083	0.00142744	0	0	0.0185889	0.0142356	0.290709	0.515313	0.001998	0.00633679	0.28971	0.486863
Metabolism	Energy metabolism	00680 Methane metabolism [PATH:ko00680]	E1.12.7.2; ferredoxin hydrogenase [EC:1.12.7.2]	K00532	0.00123194	0.00111845	0.042915	0.0258209	0.000138867	0.000138867	0.0828713	0.0643816	0.72228	0.857859	0.01998	0.0370403	0.64935	0.78818
Metabolism	Energy metabolism	00680 Methane metabolism [PATH:ko00680]	E2.7.1.29, DAK1, DAK2; dihydroxyacetone kinase [EC:2.7.1.29]	K00863	0.00256545	0.00256545	0.0402518	0.0345895	0.0008332	0.0008332	0.0595845	0.043253	0.587413	0.774834	0.062937	0.0936097	0.556444	0.731746
Metabolism	Energy metabolism	00680 Methane metabolism [PATH:ko00680]	E3.1.3.71, comB; 2-phosphosulfolactate phosphatase [EC:3.1.3.71]	K05979	0.000198732	0.000198732	0.00517152	0.00386383	0	0	0.0153069	0.0136615	0.71928	0.857043	0.05994	0.0902938	0.57742	0.746435
Metabolism	Energy metabolism	00680 Methane metabolism [PATH:ko00680]	frmB, ESD, fghA; S-formylglutathione hydrolase [EC:3.1.2.12]	K01070	0.000389258	0.000367092	0.0145356	0.00536362	0.00041713	0.000331796	0.000131812	0.000131812	0.000999	0.00710278	0.001998	0.00633679	0.001998	0.00844906
Metabolism	Energy metabolism	00710 Carbon fixation in photosynthetic organisms [PATH:ko00710]	E2.7.1.19, prkB; phosphoribulokinase [EC:2.7.1.19]	K00855	1.80666e-05	1.80666e-05	0.00958434	0.00370259	0.000538614	0.000508085	0.000131869	8.07527e-05	0.005994	0.0224169	0.003996	0.0103004	0.000999	0.00534176
Metabolism	Energy metabolism	00710 Carbon fixation in photosynthetic organisms [PATH:ko00710]	E4.1.2.22; fructose-6-phosphate phosphoketolase [EC:4.1.2.22]	K01632	0.326876	0.185695	0.000353965	0.000353965	0.400749	0.0676849	0.000547733	0.000469706	0.698302	0.849251	0.001998	0.00633679	0.704296	0.825506
Metabolism	Energy metabolism	00720 Carbon fixation pathways in prokaryotes [PATH:ko00720]	fhs; formate--tetrahydrofolate ligase [EC:6.3.4.3]	K01938	0.286969	0.0929343	0.0663242	0.0663242	0.388802	0.100862	0.327981	0.0952219	0.064935	0.17469	0.141858	0.186741	0.363636	0.561516
Metabolism	Energy metabolism	00720 Carbon fixation pathways in prokaryotes [PATH:ko00720]	folD; methylenetetrahydrofolate dehydrogenase (NADP+) / methenyltetrahydrofolate cyclohydrolase [EC:1.5.1.5 3.5.4.9]	K01491	0.0714253	0.0297194	0	0	0.040854	0.0257226	0.122897	0.0365882	0.105894	0.254697	0.819181	0.851422	0.011988	0.0389761
Metabolism	Energy metabolism	00910 Nitrogen metabolism [PATH:ko00910]	E1.7.99.4C; nitrate reductase catalytic subunit [EC:1.7.99.4]	K00372	0.000639495	0.000351904	0.0184205	0.00837834	2.48803e-05	2.48803e-05	0.0360263	0.0279447	0.804196	0.902545	0.006993	0.0161013	0.762238	0.864449
Metabolism	Energy metabolism	00910 Nitrogen metabolism [PATH:ko00910]	cynT, can; carbonic anhydrase [EC:4.2.1.1]	K01673	0.0761426	0.00625891	0.00999951	0.00999951	0.0597087	0.021192	0.0108086	0.0108086	0.588412	0.775362	0.001998	0.00633679	0.524476	0.704627
Metabolism	Energy metabolism	00910 Nitrogen metabolism [PATH:ko00910]	napA; periplasmic nitrate reductase NapA [EC:1.7.99.4]	K02567	0.000389258	0.000367092	0.0251383	0.00679576	0.00250514	0.00161741	0.00273714	0.00231084	0.007992	0.0285681	0.001998	0.00633679	0.000999	0.00534176
Metabolism	Energy metabolism	00910 Nitrogen metabolism [PATH:ko00910]	napC; cytochrome c-type protein NapC	K02569	0	0	0.00551017	0.00214022	0.000171245	0.000171245	0.000197831	0.000131911	0.002997	0.0133269	0.000999	0.00455178	0.000999	0.00534176
Metabolism	Energy metabolism	00910 Nitrogen metabolism [PATH:ko00910]	narV; nitrate reductase 2, gamma subunit [EC:1.7.99.4]	K08347	0	0	0.00479562	0.00174429	0.000171245	0.000171245	3.29529e-05	3.29529e-05	0.000999	0.00710278	0.000999	0.00455178	0.000999	0.00534176
Metabolism	Energy metabolism	00910 Nitrogen metabolism [PATH:ko00910]	narY; nitrate reductase 2, beta subunit [EC:1.7.99.4]	K08346	3.61331e-05	3.61331e-05	0.00990209	0.00334805	0.000342489	0.000342489	0.000223209	0.000138165	0.001998	0.010219	0.001998	0.00633679	0.002997	0.0116811
Metabolism	Energy metabolism	00910 Nitrogen metabolism [PATH:ko00910]	narZ; nitrate reductase 2, alpha subunit [EC:1.7.99.4]	K08345	0.000383568	0.000175952	0.0260447	0.00915484	0.000649117	0.00058889	0.000128081	7.84887e-05	0.000999	0.00710278	0.000999	0.00455178	0.000999	0.00534176
Metabolism	Energy metabolism	00910 Nitrogen metabolism [PATH:ko00910]	nirD; nitrite reductase (NAD(P)H) small subunit [EC:1.7.1.4]	K00363	0	0	0.00403166	0.00127043	0.000281747	0.000251802	3.29529e-05	3.29529e-05	0.001998	0.010219	0.000999	0.00455178	0.000999	0.00534176
Metabolism	Energy metabolism	00910 Nitrogen metabolism [PATH:ko00910]	nrfB; cytochrome c-type protein NrfB	K04013	0.0010893	0.000635216	0.0061914	0.00248167	0.000581767	0.000285364	0.000164878	0.000127736	0.001998	0.010219	0.071928	0.104227	0.01998	0.0615574
Metabolism	Energy metabolism	00910 Nitrogen metabolism [PATH:ko00910]	nrfC; protein NrfC	K04014	0	0	0.00558893	0.00167843	0	0	9.88588e-05	9.88588e-05	0.000999	0.00710278	0.001998	0.00633679	0.000999	0.00534176
Metabolism	Energy metabolism	00910 Nitrogen metabolism [PATH:ko00910]	nrfD; protein NrfD	K04015	0.000683668	0.000421225	0.0109435	0.00376101	0.000770601	0.000770601	0.000164765	0.000164765	0.000999	0.00710278	0.003996	0.0103004	0.001998	0.00844906
Metabolism	Energy metabolism	00920 Sulfur metabolism [PATH:ko00920]	aprA; adenylylsulfate reductase, subunit A [EC:1.8.99.2]	K00394	0.0747131	0.0745837	0.00811699	0.00434819	0.0463022	0.0192922	0.00811923	0.00360026	0.97702	0.986168	0.16783	0.217172	0.97103	0.983957
Metabolism	Energy metabolism	00920 Sulfur metabolism [PATH:ko00920]	aprB; adenylylsulfate reductase, subunit B [EC:1.8.99.2]	K00395	0.00010764	0.00010764	0.00187189	0.00124698	0.000198977	0.000198977	0.00153513	0.000575903	0.9031	0.960782	0.00999	0.0213318	0.83516	0.916627
Metabolism	Energy metabolism	00920 Sulfur metabolism [PATH:ko00920]	cysC; adenylylsulfate kinase [EC:2.7.1.25]	K00860	0.000248286	0.0001735	0.0573021	0.0136386	0.00224878	0.00147423	0.0543161	0.0134461	0.965035	0.983272	0.000999	0.00455178	0.787213	0.883481
Metabolism	Energy metabolism	00920 Sulfur metabolism [PATH:ko00920]	cysD; sulfate adenylyltransferase subunit 2 [EC:2.7.7.4]	K00957	0.0493689	0.0391517	0.0974561	0.0155271	0.0405848	0.0153291	0.0825916	0.0222451	0.638362	0.80905	0.094905	0.131767	0.911089	0.960839
Metabolism	Energy metabolism	00920 Sulfur metabolism [PATH:ko00920]	cysJ; sulfite reductase (NADPH) flavoprotein alpha-component [EC:1.8.1.2]	K00380	0.00023491	0.000175756	0.0140061	0.00373877	0.000538614	0.000508085	0.000260006	0.000122948	0.000999	0.00710278	0.000999	0.00455178	0.000999	0.00534176
Metabolism	Energy metabolism	00920 Sulfur metabolism [PATH:ko00920]	cysN; sulfate adenylyltransferase subunit 1 [EC:2.7.7.4]	K00956	0.00666053	0.00640886	0.105652	0.0260053	0.00232571	0.00210193	0.108989	0.0341477	0.973027	0.985209	0.001998	0.00633679	0.853147	0.927708
Metabolism	Glycan biosynthesis and metabolism	00511 Other glycan degradation [PATH:ko00511]	E3.2.1.24; alpha-mannosidase [EC:3.2.1.24]	K01191	0.0142777	0.0101452	0.0264177	0.0162136	0.115579	0.0645359	0.157388	0.129861	0.12388	0.28883	0.7982	0.833633	0.92408	0.966661
Metabolism	Glycan biosynthesis and metabolism	00531 Glycosaminoglycan degradation [PATH:ko00531]	hya; hyaluronoglucosaminidase [EC:3.2.1.35]	K01197	0.00439017	0.00439017	0.175929	0.119027	0	0	0.333789	0.311225	0.905095	0.960782	0.071928	0.104227	0.833167	0.916627
Metabolism	Glycan biosynthesis and metabolism	00540 Lipopolysaccharide biosynthesis [PATH:ko00540]	kdsA; 2-dehydro-3-deoxyphosphooctonate aldolase (KDO 8-P synthase) [EC:2.5.1.55]	K01627	0.000817494	0.000817494	0.0998527	0.0165477	0.0418881	0.0353535	0.123418	0.0232479	0.150849	0.336549	0.005994	0.0141022	0.699301	0.821139
Metabolism	Glycan biosynthesis and metabolism	00540 Lipopolysaccharide biosynthesis [PATH:ko00540]	lpxH; UDP-2,3-diacylglucosamine hydrolase [EC:3.6.1.54]	K03269	0.00204028	0.00118692	0.0781613	0.0192192	0.033464	0.0251305	0.114176	0.0256058	0.10989	0.261874	0.004995	0.0120814	0.931069	0.967979
Metabolism	Glycan biosynthesis and metabolism	00540 Lipopolysaccharide biosynthesis [PATH:ko00540]	msbB; lipid A biosynthesis (KDO)2-(lauroyl)-lipid iva acyltransferase [EC:2.3.1.-]	K02560	0	0	0.00777739	0.00271573	0.000599356	0.000599356	6.59059e-05	6.59059e-05	0.005994	0.0224169	0.002997	0.00832214	0.000999	0.00534176
Metabolism	Glycan biosynthesis and metabolism	00540 Lipopolysaccharide biosynthesis [PATH:ko00540]	waaC, rfaC; heptosyltransferase I [EC:2.4.-.-]	K02841	1.80666e-05	1.80666e-05	0.0129627	0.00461346	0.00101346	0.000830979	9.88588e-05	9.88588e-05	0.005994	0.0224169	0.003996	0.0103004	0.001998	0.00844906
Metabolism	Glycan biosynthesis and metabolism	00540 Lipopolysaccharide biosynthesis [PATH:ko00540]	waaG, rfaG; UDP-glucose:(heptosyl)LPS alpha-1,3-glucosyltransferase [EC:2.4.1.-]	K02844	0.000556788	0.000556788	0.0134743	0.00486085	0.000955744	0.000836909	0.000230671	0.000230671	0.001998	0.010219	0.002997	0.00832214	0.000999	0.00534176
Metabolism	Glycan biosynthesis and metabolism	00540 Lipopolysaccharide biosynthesis [PATH:ko00540]	waaJ, rfaJ; UDP-glucose:(galactosyl)LPS alpha-1,2-glucosyltransferase [EC:2.4.1.58]	K03279	0.000371192	0.000371192	0.0106093	0.0047946	0	0	0.000226997	9.80076e-05	0.000999	0.00710278	0.001998	0.00633679	0.003996	0.0150753
Metabolism	Glycan biosynthesis and metabolism	00540 Lipopolysaccharide biosynthesis [PATH:ko00540]	waaL, rfaL; O-antigen ligase [EC:6.-.-.-]	K02847	5.41997e-05	5.41997e-05	0.0144133	0.00589382	0.000303156	0.000249356	0.000259893	0.000191863	0.000999	0.00710278	0.000999	0.00455178	0.000999	0.00534176
Metabolism	Glycan biosynthesis and metabolism	00540 Lipopolysaccharide biosynthesis [PATH:ko00540]	waaO, rfaI; UDP-glucose:(glucosyl)LPS alpha-1,3-glucosyltransferase [EC:2.4.1.-]	K03275	6.75752e-05	4.1547e-05	0.00983575	0.00400606	0.000684978	0.000684978	0.000230671	0.000230671	0.008991	0.0316151	0.013986	0.0280587	0.002997	0.0116811
Metabolism	Glycan biosynthesis and metabolism	00540 Lipopolysaccharide biosynthesis [PATH:ko00540]	waaP, rfaP; heptose (I) phosphotransferase [EC:2.7.1.-]	K02848	7.22662e-05	7.22662e-05	0.00911353	0.00316649	0.00036737	0.000337131	0.000362596	0.000235367	0.004995	0.019646	0.001998	0.00633679	0.001998	0.00844906
Metabolism	Glycan biosynthesis and metabolism	00540 Lipopolysaccharide biosynthesis [PATH:ko00540]	waaQ, rfaQ; heptosyltransferase III [EC:2.4.-.-]	K02849	0.000809764	0.000726526	0.0202115	0.00717182	0.000770601	0.000770601	0.000461398	0.000384289	0.000999	0.00710278	0.002997	0.00832214	0.000999	0.00534176
Metabolism	Glycan biosynthesis and metabolism	00550 Peptidoglycan biosynthesis [PATH:ko00550]	E3.6.1.27, bacA; undecaprenyl-diphosphatase [EC:3.6.1.27]	K06153	0.1015	0.0420203	0	0	0.0151023	0.0151023	0.0105449	0.0105449	0.164835	0.356098	0.032967	0.0559833	0.056943	0.145909
Metabolism	Glycan biosynthesis and metabolism	00550 Peptidoglycan biosynthesis [PATH:ko00550]	ddl; D-alanine-D-alanine ligase [EC:6.3.2.4]	K01921	0.102165	0.0426465	0	0	0.0746559	0.0459535	0.0395765	0.0395765	0.73526	0.867298	0.11688	0.157058	0.43956	0.62989
Metabolism	Glycan biosynthesis and metabolism	00550 Peptidoglycan biosynthesis [PATH:ko00550]	mraY; phospho-N-acetylmuramoyl-pentapeptide-transferase [EC:2.7.8.13]	K01000	0.0997353	0.0411665	0.0948903	0.0609793	0.0548275	0.0335816	0.178522	0.0518725	0.64136	0.810938	0.22178	0.277547	0.20579	0.388748
Metabolism	Glycan biosynthesis and metabolism	00550 Peptidoglycan biosynthesis [PATH:ko00550]	mrcA; penicillin-binding protein 1A [EC:2.4.1.- 3.4.-.-]	K05366	0.160341	0.0655634	0	0	0.0298563	0.0298563	0.0380607	0.0380607	0.320679	0.53474	0.066933	0.0987586	0.03996	0.109089
Metabolism	Glycan biosynthesis and metabolism	00550 Peptidoglycan biosynthesis [PATH:ko00550]	murC; UDP-N-acetylmuramate--alanine ligase [EC:6.3.2.8]	K01924	0.122605	0.0502028	0	0	0.0824793	0.0507605	0.036413	0.036413	0.884116	0.952352	0.040959	0.066086	0.356643	0.554683
Metabolism	Glycan biosynthesis and metabolism	00550 Peptidoglycan biosynthesis [PATH:ko00550]	murD; UDP-N-acetylmuramoylalanine--D-glutamate ligase [EC:6.3.2.9]	K01925	0.134876	0.0554901	0.0284057	0.0284057	0.058221	0.0356654	0.0284713	0.0284713	0.352647	0.563364	0.088911	0.124379	0.335664	0.532944
Metabolism	Glycan biosynthesis and metabolism	00550 Peptidoglycan biosynthesis [PATH:ko00550]	pbp2B, penA; penicillin-binding protein 2B [EC:2.3.2.-]	K00687	0.136717	0.0508883	0.000512185	0.000285978	9.25778e-05	9.25778e-05	0.00110494	0.00071654	0.003996	0.0166801	0.006993	0.0161013	0.000999	0.00534176
Metabolism	Lipid metabolism	00061 Fatty acid biosynthesis [PATH:ko00061]	fabA; 3-hydroxyacyl-[acyl-carrier-protein] dehydratase [EC:4.2.1.59]	K01716	0.000185596	0.000185596	0.00713977	0.00186922	0	0	0.00306193	0.000858205	0.043956	0.125839	0.000999	0.00455178	0.077922	0.190247
Metabolism	Lipid metabolism	00061 Fatty acid biosynthesis [PATH:ko00061]	fabD; [acyl-carrier-protein] S-malonyltransferase [EC:2.3.1.39]	K00645	0.0690916	0.0282444	0.0625194	0.0417074	0	0	0.120272	0.0365788	0.866134	0.940249	0.097902	0.134771	0.056943	0.145909
Metabolism	Lipid metabolism	00061 Fatty acid biosynthesis [PATH:ko00061]	fabF; 3-oxoacyl-[acyl-carrier-protein] synthase II [EC:2.3.1.179]	K09458	0.141124	0.0590595	0.196558	0.0810407	0.0533259	0.0533259	0.234947	0.0700738	0.703297	0.851329	0.096903	0.133681	0.35964	0.558672
Metabolism	Lipid metabolism	00061 Fatty acid biosynthesis [PATH:ko00061]	fabG; 3-oxoacyl-[acyl-carrier protein] reductase [EC:1.1.1.100]	K00059	0.113001	0.0470846	0.030264	0.030264	0.0192099	0.0192099	0.065972	0.0425445	0.408591	0.612728	0.602398	0.654495	0.082917	0.199432
Metabolism	Lipid metabolism	00061 Fatty acid biosynthesis [PATH:ko00061]	fabZ; 3-hydroxyacyl-[acyl-carrier-protein] dehydratase [EC:4.2.1.59]	K02372	0.15445	0.0399459	0.186258	0.0804459	0.159605	0.0739952	0.301487	0.0554179	0.37063	0.575745	0.19281	0.244604	0.38561	0.578198
Metabolism	Lipid metabolism	00061 Fatty acid biosynthesis [PATH:ko00061]	fas; fatty acid synthase, bacteria type [EC:2.3.1.-]	K11533	0.25765	0.15553	0.000330821	0.000248758	0.507171	0.151386	0.000463694	0.000196892	0.297702	0.517777	0.003996	0.0103004	0.271728	0.471335
Metabolism	Lipid metabolism	00071 Fatty acid metabolism [PATH:ko00071]	E1.18.1.1; rubredoxin-NAD+ reductase [EC:1.18.1.1]	K05297	0.000203662	0.000181922	0.00375334	0.0028165	0.000735532	0.000436182	0.000740099	0.000394728	0.61139	0.789778	0.18581	0.236652	0.19481	0.377371
Metabolism	Lipid metabolism	00071 Fatty acid metabolism [PATH:ko00071]	fadE; acyl-CoA dehydrogenase [EC:1.3.99.-]	K06445	0.000211154	0.000105285	0.0275555	0.00913621	0.000734739	0.000674262	0.000618815	0.000287215	0.001998	0.010219	0.000999	0.00455178	0.000999	0.00534176
Metabolism	Lipid metabolism	00140 Steroid hormone biosynthesis [PATH:ko00140]	E3.1.6.1, aslA; arylsulfatase [EC:3.1.6.1]	K01130	4.93142e-05	3.1946e-05	0.0208203	0.00688268	0.00102747	0.00102747	0.0008232	0.000555756	0.005994	0.0224169	0.000999	0.00455178	0.001998	0.00844906
Metabolism	Lipid metabolism	00561 Glycerolipid metabolism [PATH:ko00561]	E2.7.1.30, glpK; glycerol kinase [EC:2.7.1.30]	K00864	0	0	0.0365469	0.0365469	0.047585	0.047585	0.112572	0.0485359	0.10789	0.259016	0.22178	0.277547	0.69231	0.817381
Metabolism	Lipid metabolism	00561 Glycerolipid metabolism [PATH:ko00561]	E2.7.8.20, mdoB; phosphoglycerol transferase [EC:2.7.8.20]	K01002	0.000147942	9.58379e-05	0.0202156	0.00719695	0.000513734	0.000513734	0.000329529	0.000329529	0.001998	0.010219	0.001998	0.00633679	0.000999	0.00534176
Metabolism	Lipid metabolism	00561 Glycerolipid metabolism [PATH:ko00561]	K06122, dhbE; glycerol dehydratase small subunit [EC:4.2.1.30]	K06122	5.41997e-05	5.41997e-05	0.00222639	0.00132862	0	0	0.00807063	0.00692264	0.671329	0.835288	0.023976	0.0430902	0.652348	0.78818
Metabolism	Lipid metabolism	00561 Glycerolipid metabolism [PATH:ko00561]	dhaB; glycerol dehydratase large subunit [EC:4.2.1.30]	K06120	0.00155054	0.000934003	0.0306338	0.0163218	0.000510043	0.000298521	0.0511162	0.0235013	0.537463	0.736734	0.005994	0.0141022	0.503497	0.685816
Metabolism	Lipid metabolism	00561 Glycerolipid metabolism [PATH:ko00561]	dhaT; 1,3-propanediol dehydrogenase [EC:1.1.1.202]	K00086	0.000776862	0.000776862	0.0431516	0.00764044	0.00790467	0.00412832	0.050913	0.0215803	0.542458	0.738885	0.000999	0.00455178	0.986014	0.99292
Metabolism	Lipid metabolism	00561 Glycerolipid metabolism [PATH:ko00561]	dhbC; glycerol dehydratase medium subunit [EC:4.2.1.30]	K06121	0.00116749	0.000939002	0.00924135	0.00381794	0.000679702	0.000407076	0.0151127	0.00831796	0.642358	0.810938	0.003996	0.0103004	0.607393	0.760858
Metabolism	Lipid metabolism	00561 Glycerolipid metabolism [PATH:ko00561]	pduC; propanediol dehydratase large subunit [EC:4.2.1.28]	K01699	9.43263e-05	9.43263e-05	0.0104352	0.00738532	0	0	0.0228372	0.00815209	0.255744	0.478919	0.012987	0.0263818	0.268731	0.468649
Metabolism	Lipid metabolism	00561 Glycerolipid metabolism [PATH:ko00561]	pduD; propanediol dehydratase medium subunit [EC:4.2.1.28]	K13919	0.000297749	0.000227445	0.0200067	0.00745764	9.60495e-05	5.88821e-05	0.0171651	0.00502173	0.707293	0.852176	0.001998	0.00633679	0.767233	0.868591
Metabolism	Lipid metabolism	00561 Glycerolipid metabolism [PATH:ko00561]	pduP; propionaldehyde dehydrogenase	K13922	0.00146385	0.00108643	0.113004	0.0504568	0.00820127	0.00780256	0.05006	0.0150686	0.348651	0.561137	0.003996	0.0103004	0.256743	0.455103
Metabolism	Lipid metabolism	00561 Glycerolipid metabolism [PATH:ko00561]	plsC; 1-acyl-sn-glycerol-3-phosphate acyltransferase [EC:2.3.1.51]	K00655	0.0542309	0.0221436	0	0	0.0275465	0.0168829	0.015422	0.015422	0.625375	0.79964	0.072927	0.105439	0.152847	0.31747
Metabolism	Lipid metabolism	00561 Glycerolipid metabolism [PATH:ko00561]	plsX; glycerol-3-phosphate acyltransferase PlsX [EC:2.3.1.15]	K03621	0.0901215	0.0377829	0	0	0.0276345	0.0276345	0.0202661	0.0202661	0.303696	0.521197	0.060939	0.0916919	0.114885	0.256312
Metabolism	Lipid metabolism	00564 Glycerophospholipid metabolism [PATH:ko00564]	E2.7.8.5, pgsA, PGS1; CDP-diacylglycerol--glycerol-3-phosphate 3-phosphatidyltransferase [EC:2.7.8.5]	K00995	0.0930225	0.0328472	0.0130525	0.0130525	0.138218	0.0378592	0.0204638	0.0204638	0.368631	0.574709	0.002997	0.00832214	0.513487	0.697222
Metabolism	Lipid metabolism	00564 Glycerophospholipid metabolism [PATH:ko00564]	PCYT1; choline-phosphate cytidylyltransferase [EC:2.7.7.15]	K00968	0	0	0.0394687	0.0138094	0	0	0.0358989	0.0140905	0.844156	0.929649	0.002997	0.00832214	0.865135	0.931352
Metabolism	Lipid metabolism	00564 Glycerophospholipid metabolism [PATH:ko00564]	cdh; CDP-diacylglycerol pyrophosphatase [EC:3.6.1.26]	K01521	1.80666e-05	1.80666e-05	0.010907	0.0040613	0.000513734	0.000513734	6.59059e-05	6.59059e-05	0.001998	0.010219	0.000999	0.00455178	0.000999	0.00534176
Metabolism	Lipid metabolism	00564 Glycerophospholipid metabolism [PATH:ko00564]	cls; cardiolipin synthase [EC:2.7.8.-]	K06131	0.0986634	0.0403175	0	0	0.0695462	0.0551978	0.0771099	0.0771099	0.61339	0.789778	0.40759	0.466745	0.37562	0.573175
Metabolism	Lipid metabolism	00564 Glycerophospholipid metabolism [PATH:ko00564]	eutA; ethanolamine utilization protein EutA	K04019	0.000459959	0.000386605	0.021944	0.00801207	0.000673997	0.000585176	0.0164019	0.0148962	0.794206	0.895996	0.023976	0.0430902	0.767233	0.868591
Metabolism	Lipid metabolism	00564 Glycerophospholipid metabolism [PATH:ko00564]	eutB; ethanolamine ammonia-lyase large subunit [EC:4.3.1.7]	K03735	0.00228652	0.0014015	0.0689147	0.0168955	0.00228839	0.00132695	0.0439328	0.0170438	0.330669	0.543524	0.000999	0.00455178	0.306693	0.503355
Metabolism	Lipid metabolism	00564 Glycerophospholipid metabolism [PATH:ko00564]	eutC; ethanolamine ammonia-lyase small subunit [EC:4.3.1.7]	K03736	0.000809719	0.000550974	0.00973358	0.00511307	0.000599356	0.000599356	0.0077769	0.0077769	0.77023	0.883579	0.11588	0.156034	0.83616	0.916942
Metabolism	Lipid metabolism	00564 Glycerophospholipid metabolism [PATH:ko00564]	gpsA; glycerol-3-phosphate dehydrogenase (NAD(P)+) [EC:1.1.1.94]	K00057	0.0902808	0.0376362	0.0674429	0.0419138	0.0741618	0.0456341	0.130685	0.0391791	0.55445	0.747914	0.66234	0.708907	0.32867	0.525709
Metabolism	Lipid metabolism	00564 Glycerophospholipid metabolism [PATH:ko00564]	pgpB; phosphatidylglycerophosphatase B [EC:3.1.3.27]	K01096	0	0	0.00539735	0.00187313	9.25778e-05	9.25778e-05	9.88588e-05	9.88588e-05	0.001998	0.010219	0.001998	0.00633679	0.001998	0.00844906
Metabolism	Lipid metabolism	00564 Glycerophospholipid metabolism [PATH:ko00564]	pldA; phospholipase A1 [EC:3.1.1.32 3.1.1.4]	K01058	1.80666e-05	1.80666e-05	0.00944725	0.00394539	0.000709859	0.000679186	0.000677924	0.000353125	0.01998	0.0633679	0.002997	0.00832214	0.001998	0.00844906
Metabolism	Lipid metabolism	00564 Glycerophospholipid metabolism [PATH:ko00564]	pldB; lysophospholipase [EC:3.1.1.5]	K01048	0.0144847	0.0140153	0.0169744	0.00640104	0.036514	0.0190552	0.019499	0.0158612	0.42258	0.627085	0.5954	0.647979	0.4955	0.678494
Metabolism	Lipid metabolism	00564 Glycerophospholipid metabolism [PATH:ko00564]	psd, PISD; phosphatidylserine decarboxylase [EC:4.1.1.65]	K01613	0.000361331	0.000361331	0.0182292	0.0182292	0.028772	0.0230102	0.0531287	0.0218719	0.094905	0.237998	0.268731	0.324989	0.897103	0.951517
Metabolism	Lipid metabolism	00564 Glycerophospholipid metabolism [PATH:ko00564]	ybhO; putative cardiolipin synthase [EC:2.7.8.-]	K06132	0.000293236	0.000189851	0.00994124	0.00291982	0.000196125	0.000166774	0.000292902	0.000150855	0.000999	0.00710278	0.001998	0.00633679	0.000999	0.00534176
Metabolism	Lipid metabolism	00590 Arachidonic acid metabolism [PATH:ko00590]	E1.11.1.9; glutathione peroxidase [EC:1.11.1.9]	K00432	0.035123	0.0145819	0.0430829	0.0100133	0.0196987	0.0196987	0.0410471	0.0124739	0.55045	0.745065	0.33966	0.395964	0.66933	0.801215
Metabolism	Lipid metabolism	01040 Biosynthesis of unsaturated fatty acids [PATH:ko01040]	tesA; acyl-CoA thioesterase I [EC:3.1.2.- 3.1.1.5]	K10804	5.41997e-05	5.41997e-05	0.00482989	0.00174579	8.56223e-05	8.56223e-05	0.000190256	0.000125335	0.003996	0.0166801	0.000999	0.00455178	0.000999	0.00534176
Metabolism	Lipid metabolism	01040 Biosynthesis of unsaturated fatty acids [PATH:ko01040]	tesB; acyl-CoA thioesterase II [EC:3.1.2.-]	K10805	0.0283168	0.0170508	0.00577777	0.00180031	0.0549504	0.0167677	6.59059e-05	6.59059e-05	0.312687	0.529603	0.008991	0.0196526	0.253746	0.452893
Metabolism	Metabolism of cofactors and vitamins	00730 Thiamine metabolism [PATH:ko00730]	thiL; thiamine-monophosphate kinase [EC:2.7.4.16]	K01516	0.0899886	0.0372401	0.143819	0.0510038	0.0928261	0.0362331	0.191341	0.0252753	0.529471	0.729644	0.062937	0.0936097	0.569431	0.742038
Metabolism	Metabolism of cofactors and vitamins	00130 Ubiquinone and other terpenoid-quinone biosynthesis [PATH:ko00130]	menB; naphthoate synthase [EC:4.1.3.36]	K01661	0.00293182	0.00105371	0.135963	0.0330493	0.0553216	0.0294654	0.168273	0.0362656	0.142857	0.321497	0.002997	0.00832214	0.726274	0.838357
Metabolism	Metabolism of cofactors and vitamins	00130 Ubiquinone and other terpenoid-quinone biosynthesis [PATH:ko00130]	menH; 2-succinyl-6-hydroxy-2,4-cyclohexadiene-1-carboxylate synthase [EC:4.2.99.20]	K08680	0.00010764	0.00010764	0.00456393	0.00196145	0	0	0.000494521	0.000303965	0.007992	0.0285681	0.000999	0.00455178	0.024975	0.0746366
Metabolism	Metabolism of cofactors and vitamins	00130 Ubiquinone and other terpenoid-quinone biosynthesis [PATH:ko00130]	ubiB, aarF; ubiquinone biosynthesis protein	K03688	0.0855461	0.0349942	0.00818544	0.00818544	0.0455061	0.0455061	0.0332205	0.0269889	0.82018	0.914137	0.21379	0.269109	0.26673	0.466422
Metabolism	Metabolism of cofactors and vitamins	00130 Ubiquinone and other terpenoid-quinone biosynthesis [PATH:ko00130]	ubiF; 2-octaprenyl-3-methyl-6-methoxy-1,4-benzoquinol hydroxylase [EC:1.14.13.-]	K03184	1.80666e-05	1.80666e-05	0.0115279	0.00482104	0.000477872	0.000418454	0.000131812	0.000131812	0.000999	0.00710278	0.000999	0.00455178	0.000999	0.00534176
Metabolism	Metabolism of cofactors and vitamins	00130 Ubiquinone and other terpenoid-quinone biosynthesis [PATH:ko00130]	ubiH; 2-octaprenyl-6-methoxyphenol hydroxylase [EC:1.14.13.-]	K03185	1.80666e-05	1.80666e-05	0.00887244	0.00317632	0.000573922	0.000402258	0.000161034	0.000102789	0.000999	0.00710278	0.000999	0.00455178	0.000999	0.00534176
Metabolism	Metabolism of cofactors and vitamins	00670 One carbon pool by folate [PATH:ko00670]	folA; dihydrofolate reductase [EC:1.5.1.3]	K00287	0.0308426	0.0126331	0	0	0.0243312	0.0150191	0.00701898	0.00701898	0.95704	0.981557	0.02997	0.0520553	0.52547	0.704627
Metabolism	Metabolism of cofactors and vitamins	00670 One carbon pool by folate [PATH:ko00670]	purH; phosphoribosylaminoimidazolecarboxamide formyltransferase / IMP cyclohydrolase [EC:2.1.2.3 3.5.4.10]	K00602	0.206455	0.084853	0.34412	0.0939549	0.325272	0.117014	0.431102	0.0510917	0.26374	0.486847	0.17483	0.22399	0.86214	0.93045
Metabolism	Metabolism of cofactors and vitamins	00670 One carbon pool by folate [PATH:ko00670]	purN; phosphoribosylglycinamide formyltransferase 1 [EC:2.1.2.2]	K11175	0.0524006	0.021424	0	0	0.0115722	0.0115722	0.0122255	0.0122255	0.30969	0.527983	0.038961	0.0634956	0.037962	0.104963
Metabolism	Metabolism of cofactors and vitamins	00670 One carbon pool by folate [PATH:ko00670]	purT; phosphoribosylglycinamide formyltransferase 2 [EC:2.1.2.2]	K08289	0.0302398	0.0174198	0.163093	0.0457493	0.107397	0.0315383	0.178011	0.0431464	0.21978	0.431556	0.017982	0.0344212	0.390609	0.581643
Metabolism	Metabolism of cofactors and vitamins	00730 Thiamine metabolism [PATH:ko00730]	E2.7.6.2, THI80; thiamine pyrophosphokinase [EC:2.7.6.2]	K00949	0.0362469	0.0148028	0	0	0.0104613	0.0104613	0.00748032	0.00748032	0.316683	0.531502	0.042957	0.06871	0.104895	0.23898
Metabolism	Metabolism of cofactors and vitamins	00730 Thiamine metabolism [PATH:ko00730]	tenA; thiaminase (transcriptional activator TenA) [EC:3.5.99.2]	K03707	0.000571769	0.000405728	0.00332146	0.00332146	0.0344497	0.0151821	0.00906206	0.00906206	0.051948	0.145499	0.240759	0.296144	0.111888	0.250057
Metabolism	Metabolism of cofactors and vitamins	00730 Thiamine metabolism [PATH:ko00730]	thiG; thiamine biosynthesis ThiG	K03149	0.134746	0.0755752	0.327234	0.0509002	0.19671	0.0563854	0.264457	0.0425773	0.994006	0.995545	0.048951	0.0765932	0.302697	0.500882
Metabolism	Metabolism of cofactors and vitamins	00730 Thiamine metabolism [PATH:ko00730]	thiH; thiamine biosynthesis ThiH	K03150	0.105355	0.0960846	0.7025	0.106487	0.116929	0.0800775	0.530247	0.056288	0.366633	0.572975	0.000999	0.00455178	0.306693	0.503355
Metabolism	Metabolism of cofactors and vitamins	00730 Thiamine metabolism [PATH:ko00730]	thiK; thiamine kinase [EC:2.7.1.89]	K07251	0	0	0.00422427	0.00124529	0.000171245	0.000171245	0.000128081	7.84887e-05	0.000999	0.00710278	0.000999	0.00455178	0.000999	0.00534176
Metabolism	Metabolism of cofactors and vitamins	00740 Riboflavin metabolism [PATH:ko00740]	fre, ubiB; aquacobalamin reductase / NAD(P)H-flavin reductase [EC:1.16.1.3 1.5.1.41]	K05368	1.80666e-05	1.80666e-05	0.0086832	0.00322981	0.000342489	0.000342489	0.000131869	8.07527e-05	0.000999	0.00710278	0.000999	0.00455178	0.000999	0.00534176
Metabolism	Metabolism of cofactors and vitamins	00740 Riboflavin metabolism [PATH:ko00740]	ribB, RIB3; 3,4-dihydroxy 2-butanone 4-phosphate synthase [EC:4.1.99.12]	K02858	0.0846904	0.0302108	0.264661	0.02397	0.0985993	0.068945	0.306721	0.0413481	0.559441	0.750951	0.001998	0.00633679	0.745255	0.851156
Metabolism	Metabolism of cofactors and vitamins	00740 Riboflavin metabolism [PATH:ko00740]	ribD; diaminohydroxyphosphoribosylaminopyrimidine deaminase / 5-amino-6-(5-phosphoribosylamino)uracil reductase [EC:3.5.4.26 1.1.1.193]	K11752	0.0699465	0.028582	0	0	0.0251435	0.0153972	0.0202661	0.0202661	0.501499	0.704603	0.057942	0.0875899	0.0999	0.231668
Metabolism	Metabolism of cofactors and vitamins	00740 Riboflavin metabolism [PATH:ko00740]	ribE, RIB5; riboflavin synthase [EC:2.5.1.9]	K00793	0.0423812	0.0173078	0.065109	0.0289792	0	0	0.0731647	0.0196789	0.426573	0.630841	0.033966	0.0571548	0.193806	0.377371
Metabolism	Metabolism of cofactors and vitamins	00740 Riboflavin metabolism [PATH:ko00740]	ribH, RIB4; 6,7-dimethyl-8-ribityllumazine synthase [EC:2.5.1.78]	K00794	0.0501824	0.010075	0.115206	0.0110356	0.0406109	0.0226524	0.123596	0.0185737	0.977023	0.986168	0.000999	0.00455178	0.607393	0.760858
Metabolism	Metabolism of cofactors and vitamins	00740 Riboflavin metabolism [PATH:ko00740]	ssuE; FMN reductase [EC:1.5.1.38]	K00299	0.000103708	7.12384e-05	0.00415375	0.00140227	0.000281747	0.000251802	9.88588e-05	9.88588e-05	0.000999	0.00710278	0.001998	0.00633679	0.001998	0.00844906
Metabolism	Metabolism of cofactors and vitamins	00750 Vitamin B6 metabolism [PATH:ko00750]	epd; D-erythrose 4-phosphate dehydrogenase [EC:1.2.1.72]	K03472	0.000203662	0.000181922	0.0131395	0.00530034	0.000428112	0.000428112	0.000289228	0.000146725	0.003996	0.0166801	0.000999	0.00455178	0.001998	0.00844906
Metabolism	Metabolism of cofactors and vitamins	00750 Vitamin B6 metabolism [PATH:ko00750]	pdxS, pdx1; pyridoxine biosynthesis protein [EC:4.-.-.-]	K06215	0.210065	0.053702	0.207441	0.0285518	0.2523	0.0601571	0.156569	0.0254939	0.92208	0.968483	0.26074	0.316508	0.2967	0.496033
Metabolism	Metabolism of cofactors and vitamins	00760 Nicotinate and nicotinamide metabolism [PATH:ko00760]	iunH; purine nucleosidase [EC:3.2.2.1]	K01239	0	0	0.0015486	0.0015486	0.118067	0.0516832	0.016839	0.016839	0.006993	0.02549	0.106893	0.145141	0.086913	0.207501
Metabolism	Metabolism of cofactors and vitamins	00760 Nicotinate and nicotinamide metabolism [PATH:ko00760]	nadA; quinolinate synthase [EC:2.5.1.72]	K03517	0.0652384	0.026701	0.0765075	0.0516146	0	0	0.117408	0.0589332	0.77323	0.884668	0.14486	0.190303	0.22378	0.416649
Metabolism	Metabolism of cofactors and vitamins	00760 Nicotinate and nicotinamide metabolism [PATH:ko00760]	nadC, QPRT; nicotinate-nucleotide pyrophosphorylase (carboxylating) [EC:2.4.2.19]	K00767	0.0663259	0.0270857	0.17509	0.0272045	0	0	0.190313	0.0256409	0.282717	0.508812	0.000999	0.00455178	0.086913	0.207501
Metabolism	Metabolism of cofactors and vitamins	00760 Nicotinate and nicotinamide metabolism [PATH:ko00760]	nadD; nicotinate-nucleotide adenylyltransferase [EC:2.7.7.18]	K00969	0.0737613	0.0361459	0	0	0.0298454	0.0183219	0.00876548	0.00876548	0.437562	0.643415	0.014985	0.0295588	0.223776	0.416649
Metabolism	Metabolism of cofactors and vitamins	00760 Nicotinate and nicotinamide metabolism [PATH:ko00760]	pncB, NAPRT1; nicotinate phosphoribosyltransferase [EC:2.4.2.11]	K00763	0.164744	0.0674477	0	0	0.150377	0.0649805	0.026593	0.026593	0.901099	0.960481	0.012987	0.0263818	0.64036	0.787667
Metabolism	Metabolism of cofactors and vitamins	00760 Nicotinate and nicotinamide metabolism [PATH:ko00760]	pntA; NAD(P) transhydrogenase subunit alpha [EC:1.6.1.2]	K00324	0.0225302	0.0132963	0.0155923	0.00303371	0.0596921	0.0209397	0.00311584	0.00198817	0.341658	0.553323	0.015984	0.0311965	0.051948	0.13635
Metabolism	Metabolism of cofactors and vitamins	00760 Nicotinate and nicotinamide metabolism [PATH:ko00760]	pntB; NAD(P) transhydrogenase subunit beta [EC:1.6.1.2]	K00325	0.036705	0.0216443	0.0129403	0.00259952	0.0891247	0.0171407	0.00661013	0.00186568	0.136863	0.310703	0.003996	0.0103004	0.053946	0.139892
Metabolism	Metabolism of cofactors and vitamins	00760 Nicotinate and nicotinamide metabolism [PATH:ko00760]	ppnK, NADK; NAD+ kinase [EC:2.7.1.23]	K00858	0.0596437	0.0250123	0.0142471	0.0142471	0.063509	0.0393405	0.0116653	0.0116653	0.982018	0.988127	0.070929	0.103126	0.928072	0.967979
Metabolism	Metabolism of cofactors and vitamins	00760 Nicotinate and nicotinamide metabolism [PATH:ko00760]	punA; purine-nucleoside phosphorylase [EC:2.4.2.1]	K03783	0.0613597	0.0251172	0.0833763	0.0382447	0	0	0.126251	0.0332078	0.723277	0.857859	0.018981	0.0355963	0.06993	0.173684
Metabolism	Metabolism of cofactors and vitamins	00760 Nicotinate and nicotinamide metabolism [PATH:ko00760]	sthA, udhA; NAD(P) transhydrogenase [EC:1.6.1.1]	K00322	0.000216844	0.00018034	0.0141132	0.0047224	0.000452992	0.000422579	0.000263737	0.000161505	0.001998	0.010219	0.001998	0.00633679	0.000999	0.00534176
Metabolism	Metabolism of cofactors and vitamins	00760 Nicotinate and nicotinamide metabolism [PATH:ko00760]	yjjG; 5'-nucleotidase [EC:3.1.3.5]	K08723	0	0	0.00706062	0.00257401	8.56223e-05	8.56223e-05	6.59059e-05	6.59059e-05	0.000999	0.00710278	0.000999	0.00455178	0.000999	0.00534176
Metabolism	Metabolism of cofactors and vitamins	00770 Pantothenate and CoA biosynthesis [PATH:ko00770]	acpS; holo-[acyl-carrier protein] synthase [EC:2.7.8.7]	K00997	0.0270741	0.0110533	0.00274323	0.00274323	0.0240864	0.0148705	0.00794166	0.00794166	0.863137	0.938571	0.062937	0.0936097	0.662338	0.795054
Metabolism	Metabolism of cofactors and vitamins	00770 Pantothenate and CoA biosynthesis [PATH:ko00770]	panD; aspartate 1-decarboxylase [EC:4.1.1.11]	K01579	0.000256033	0.00017593	0.0620631	0.00633061	0.010375	0.00822572	0.057201	0.0124283	0.704296	0.851737	0.000999	0.00455178	0.36963	0.569406
Metabolism	Metabolism of cofactors and vitamins	00770 Pantothenate and CoA biosynthesis [PATH:ko00770]	panE, apbA; 2-dehydropantoate 2-reductase [EC:1.1.1.169]	K00077	0.0800428	0.0225013	0.0162058	0.00525226	0.0263124	0.0191431	0.016066	0.0113576	0.0999	0.244831	0.042957	0.06871	0.124875	0.275278
Metabolism	Metabolism of cofactors and vitamins	00780 Biotin metabolism [PATH:ko00780]	bioD; dethiobiotin synthetase [EC:6.3.3.3]	K01935	0.000180666	0.000180666	0.0248118	0.0113977	0	0	0.00846891	0.00846891	0.331668	0.543524	0.030969	0.0535032	0.345654	0.542405
Metabolism	Metabolism of cofactors and vitamins	00780 Biotin metabolism [PATH:ko00780]	birA; BirA family transcriptional regulator, biotin operon repressor / biotin-[acetyl-CoA-carboxylase] ligase [EC:6.3.4.15]	K03524	0.0589783	0.0241256	0	0	0.0183368	0.0183368	0.0137084	0.0137084	0.322677	0.536689	0.050949	0.0793357	0.117882	0.262095
Metabolism	Metabolism of cofactors and vitamins	00785 Lipoic acid metabolism [PATH:ko00785]	lipB; lipoyl(octanoyl) transferase [EC:2.3.1.181]	K03801	6.28842e-05	6.28842e-05	0.019579	0.00447592	0.000878679	0.000579344	0.0375186	0.0101285	0.0999	0.244831	0.000999	0.00455178	0.141858	0.299942
Metabolism	Metabolism of cofactors and vitamins	00790 Folate biosynthesis [PATH:ko00790]	folC; dihydrofolate synthase / folylpolyglutamate synthase [EC:6.3.2.12 6.3.2.17]	K11754	0.147134	0.0600692	0	0	0.0600246	0.0369964	0.0231989	0.0231989	0.417582	0.621808	0.022977	0.0415835	0.173826	0.34819
Metabolism	Metabolism of cofactors and vitamins	00790 Folate biosynthesis [PATH:ko00790]	folP; dihydropteroate synthase [EC:2.5.1.15]	K00796	0.0540742	0.0221533	0	0	0.0204001	0.0168922	0.0103802	0.0103802	0.40959	0.612728	0.044955	0.0716401	0.143856	0.302191
Metabolism	Metabolism of cofactors and vitamins	00790 Folate biosynthesis [PATH:ko00790]	pabA; para-aminobenzoate synthetase component II [EC:2.6.1.85]	K01664	0.0285024	0.017021	0.00784404	0.00436466	0.0429706	0.0155759	0.0089673	0.006698	0.526474	0.727062	0.036963	0.0612422	0.592408	0.753024
Metabolism	Metabolism of cofactors and vitamins	00790 Folate biosynthesis [PATH:ko00790]	pabC; 4-amino-4-deoxychorismate lyase [EC:4.1.3.38]	K02619	0	0	0.00305295	0.00305295	0.0341167	0.0171226	0.00932568	0.00932568	0.037962	0.11139	0.274725	0.331006	0.197802	0.382024
Metabolism	Metabolism of cofactors and vitamins	00790 Folate biosynthesis [PATH:ko00790]	sulD; dihydroneopterin aldolase / 2-amino-4-hydroxy-6-hydroxymethyldihydropteridine diphosphokinase [EC:4.1.2.25 2.7.6.3]	K13940	0.038213	0.0238639	0	0	0.0703413	0.0244122	0.00787575	0.00787575	0.28671	0.511028	0.01998	0.0370403	0.47353	0.660289
Metabolism	Metabolism of cofactors and vitamins	00860 Porphyrin and chlorophyll metabolism [PATH:ko00860]	E2.1.1.133, cobM, cbiF; precorrin-4 C11-methyltransferase [EC:2.1.1.133]	K05936	0.00139112	0.00139112	0.00942432	0.00942432	0.00120351	0.00120351	0.0347398	0.0213345	0.30969	0.527983	0.17383	0.223594	0.24575	0.443515
Metabolism	Metabolism of cofactors and vitamins	00860 Porphyrin and chlorophyll metabolism [PATH:ko00860]	HMOX, hmuO, ho; heme oxygenase [EC:1.14.99.3]	K00510	0.000198732	0.000198732	0.00463485	0.00129295	0	0	0.00900986	0.00766444	0.949051	0.981557	0.002997	0.00832214	0.901099	0.954192
Metabolism	Metabolism of cofactors and vitamins	00860 Porphyrin and chlorophyll metabolism [PATH:ko00860]	bchE; anaerobic magnesium-protoporphyrin IX monomethyl ester cyclase [EC:4.-.-.-]	K04034	0.000451664	0.000451664	0.0160252	0.0135808	0	0	0.0344302	0.0315548	0.71928	0.857043	0.13586	0.179941	0.5964	0.755134
Metabolism	Metabolism of cofactors and vitamins	00860 Porphyrin and chlorophyll metabolism [PATH:ko00860]	eutT; ethanolamine utilization cobalamin adenosyltransferase [EC:2.5.1.17]	K04032	0.000573678	0.000312915	0.0123318	0.00307554	0.000768176	0.000578396	0.0089859	0.00764686	0.746254	0.873104	0.015984	0.0311965	0.726274	0.838357
Metabolism	Metabolism of cofactors and vitamins	00860 Porphyrin and chlorophyll metabolism [PATH:ko00860]	hemF, CPOX; coproporphyrinogen III oxidase [EC:1.3.3.3]	K00228	5.41997e-05	5.41997e-05	0.00584373	0.00186903	0.000221005	0.000165952	0.000161034	0.000102789	0.000999	0.00710278	0.000999	0.00455178	0.000999	0.00534176
Metabolism	Metabolism of cofactors and vitamins	00860 Porphyrin and chlorophyll metabolism [PATH:ko00860]	hemG; menaquinone-dependent protoporphyrinogen oxidase [EC:1.3.5.3]	K00230	0	0	0.00823516	0.00249742	0.000256867	0.000256867	9.88588e-05	9.88588e-05	0.002997	0.0133269	0.000999	0.00455178	0.000999	0.00534176
Metabolism	Metabolism of cofactors and vitamins	00860 Porphyrin and chlorophyll metabolism [PATH:ko00860]	hemN, hemZ; oxygen-independent coproporphyrinogen III oxidase [EC:1.3.99.22]	K02495	0.127595	0.0525132	0	0	0.0189588	0.0189588	0.0375993	0.0375993	0.332667	0.543524	0.104895	0.142878	0.038961	0.106587
Metabolism	Metabolism of cofactors and vitamins	00860 Porphyrin and chlorophyll metabolism [PATH:ko00860]	hemX; uroporphyrin-III C-methyltransferase [EC:2.1.1.107]	K02496	0.000266158	0.000175035	0.0127425	0.00470519	0.000734739	0.000674262	0.000318337	0.000199682	0.001998	0.010219	0.002997	0.00832214	0.000999	0.00534176
Metabolism	Metabolism of other amino acids	00430 Taurine and hypotaurine metabolism [PATH:ko00430]	tauD; taurine dioxygenase [EC:1.14.11.17]	K03119	0	0	0.0085143	0.002566	0.000217534	0.000165843	9.88588e-05	9.88588e-05	0.000999	0.00710278	0.000999	0.00455178	0.000999	0.00534176
Metabolism	Metabolism of other amino acids	00430 Taurine and hypotaurine metabolism [PATH:ko00430]	xsc; sulfoacetaldehyde acetyltransferase [EC:2.3.3.15]	K03852	0	0	8.84913e-05	8.84913e-05	0	0	0.00182828	0.00144244	0.055944	0.155347	0.002997	0.00832214	0.060939	0.154618
Metabolism	Metabolism of other amino acids	00440 Phosphonate and phosphinate metabolism [PATH:ko00440]	phnA; phosphonoacetate hydrolase [EC:3.11.1.2]	K06193	0.043871	0.0132527	0.0113658	0.0030869	0.0104517	0.00676285	0.0143224	0.00744183	0.101898	0.24785	0.101898	0.13953	0.052947	0.137854
Metabolism	Metabolism of other amino acids	00450 Selenocompound metabolism [PATH:ko00450]	E1.8.1.9, trxB; thioredoxin reductase (NADPH) [EC:1.8.1.9]	K00384	0.209323	0.0861161	0	0	0.145056	0.0889471	0.0622811	0.0622811	0.927073	0.971362	0.054945	0.0837442	0.3996	0.590951
Metabolism	Metabolism of other amino acids	00480 Glutathione metabolism [PATH:ko00480]	E1.8.1.7, GSR, gor; glutathione reductase (NADPH) [EC:1.8.1.7]	K00383	0.000322919	0.000322919	0.0132581	0.00442559	0.0232694	0.0189003	0.000527247	0.000527247	0.867133	0.940545	0.888112	0.908472	0.008991	0.0303769
Metabolism	Metabolism of other amino acids	00480 Glutathione metabolism [PATH:ko00480]	E6.3.2.3, gshB; glutathione synthase [EC:6.3.2.3]	K01920	0.000193087	0.000100273	0.00773284	0.0027272	0.000538614	0.000508085	6.59059e-05	6.59059e-05	0.002997	0.0133269	0.003996	0.0103004	0.000999	0.00534176
Metabolism	Metabolism of other amino acids	00480 Glutathione metabolism [PATH:ko00480]	gshA; glutamate--cysteine ligase [EC:6.3.2.2]	K01919	0.0978606	0.0424175	0.0440821	0.0147592	0.0923636	0.0272915	0.0583186	0.0497269	0.89411	0.956971	0.25275	0.307386	0.78521	0.882764
Metabolism	Metabolism of other amino acids	00480 Glutathione metabolism [PATH:ko00480]	gsp; glutathionylspermidine amidase/synthetase [EC:3.5.1.78 6.3.1.8]	K01460	0.000289304	0.000172907	0.0177671	0.00685976	0.000905984	0.000845157	0.000223209	0.000138165	0.001998	0.010219	0.000999	0.00455178	0.000999	0.00534176
Metabolism	Metabolism of terpenoids and polyketides	00281 Geraniol degradation [PATH:ko00281]	E1.3.99.-; [EC:1.3.99.-]	K00257	0	0	0.119118	0.026134	0.00119871	0.00119871	0.146894	0.0312623	0.460539	0.664369	0.000999	0.00455178	0.496503	0.679149
Metabolism	Metabolism of terpenoids and polyketides	00900 Terpenoid backbone biosynthesis [PATH:ko00900]	E1.17.7.1, gcpE, ispG; (E)-4-hydroxy-3-methylbut-2-enyl-diphosphate synthase [EC:1.17.7.1]	K03526	0	0	0.0589794	0.0589794	0.0583275	0.0463241	0.298106	0.0858486	0.01998	0.0633679	0.011988	0.0247803	0.132867	0.287508
Metabolism	Metabolism of terpenoids and polyketides	00900 Terpenoid backbone biosynthesis [PATH:ko00900]	E2.7.4.2, mvaK2; phosphomevalonate kinase [EC:2.7.4.2]	K00938	0.0188434	0.0188434	0.00237855	0.00125948	0.0186096	0.0132228	0.00112097	0.000704121	0.90809	0.962382	0.23776	0.29357	0.93506	0.967979
Metabolism	Metabolism of terpenoids and polyketides	00900 Terpenoid backbone biosynthesis [PATH:ko00900]	GGPS; geranylgeranyl diphosphate synthase, type II [EC:2.5.1.1 2.5.1.10 2.5.1.29]	K13789	0.0597557	0.0248868	0	0	0.013146	0.013146	0.0195741	0.0195741	0.395604	0.600131	0.154845	0.202189	0.043956	0.118252
Metabolism	Metabolism of terpenoids and polyketides	00900 Terpenoid backbone biosynthesis [PATH:ko00900]	ispE; 4-diphosphocytidyl-2-C-methyl-D-erythritol kinase [EC:2.7.1.148]	K00919	0.0656012	0.0270197	0	0	0.0197052	0.0197052	0.0129176	0.0129176	0.331668	0.543524	0.032967	0.0559833	0.076923	0.18852
Metabolism	Metabolism of terpenoids and polyketides	00900 Terpenoid backbone biosynthesis [PATH:ko00900]	ispF; 2-C-methyl-D-erythritol 2,4-cyclodiphosphate synthase [EC:4.6.1.12]	K01770	0	0	0.0570144	0.0384814	0.0119368	0.00892374	0.100801	0.0283314	0.298701	0.518818	0.015984	0.0311965	0.525475	0.704627
Metabolism	Metabolism of terpenoids and polyketides	00900 Terpenoid backbone biosynthesis [PATH:ko00900]	mvaA; hydroxymethylglutaryl-CoA reductase [EC:1.1.1.88]	K00054	0.0893061	0.0364909	0.000251093	0.000173945	0.0288698	0.0240687	0.00113489	0.000719147	0.092907	0.234808	0.008991	0.0196526	0.080919	0.196453
Metabolism	Metabolism of terpenoids and polyketides	00900 Terpenoid backbone biosynthesis [PATH:ko00900]	uppS; undecaprenyl diphosphate synthase [EC:2.5.1.31]	K00806	0.0788989	0.0337613	0	0	0.0541708	0.0332722	0.0238579	0.0238579	0.926074	0.971102	0.046953	0.0743662	0.37962	0.575209
Metabolism	Metabolism of terpenoids and polyketides	01053 Biosynthesis of siderophore group nonribosomal peptides [PATH:ko01053]	entB, dhbB, vibB, mxcF; bifunctional isochorismate lyase / aryl carrier protein [EC:3.3.2.1]	K01252	3.61331e-05	3.61331e-05	0.00859033	0.00325449	0	0	0.000193987	0.000130929	0.000999	0.00710278	0.000999	0.00455178	0.000999	0.00534176
Metabolism	Metabolism of terpenoids and polyketides	01053 Biosynthesis of siderophore group nonribosomal peptides [PATH:ko01053]	entE, dhbE, vibE, mxcE; 2,3-dihydroxybenzoate-AMP ligase [EC:2.7.7.58]	K02363	0.000402439	0.000364637	0.0152739	0.00504992	0.000452992	0.000422579	0.000292902	0.000150855	0.000999	0.00710278	0.000999	0.00455178	0.000999	0.00534176
Metabolism	Metabolism of terpenoids and polyketides	01053 Biosynthesis of siderophore group nonribosomal peptides [PATH:ko01053]	entF; enterobactin synthetase component F [EC:2.7.7.-]	K02364	0.000649726	0.000317405	0.0350101	0.0118875	0.000649117	0.00058889	0.000579017	0.000284722	0.000999	0.00710278	0.000999	0.00455178	0.000999	0.00534176
Metabolism	Metabolism of terpenoids and polyketides	01053 Biosynthesis of siderophore group nonribosomal peptides [PATH:ko01053]	irp1, HMWP1; yersiniabactin nonribosomal peptide/polyketide synthase	K04786	0.000143773	0.000104629	0.0151355	0.010973	0.00171245	0.00171245	6.59059e-05	6.59059e-05	0.255744	0.478919	0.294705	0.351473	0.096903	0.225526
Metabolism	Nucleotide metabolism	00230 Purine metabolism [PATH:ko00230]	DGUOK; deoxyguanosine kinase [EC:2.7.1.113]	K00904	0.0776844	0.0480599	0.00578212	0.00311662	0.122279	0.0407631	0.0137376	0.0108927	0.414585	0.618056	0.017982	0.0344212	0.579421	0.747528
Metabolism	Nucleotide metabolism	00230 Purine metabolism [PATH:ko00230]	E1.1.1.205, guaB; IMP dehydrogenase [EC:1.1.1.205]	K00088	0.657058	0.187469	0.969415	0.2311	0.676071	0.109433	0.561531	0.0913047	0.26374	0.486847	0.54146	0.593771	0.20679	0.390067
Metabolism	Nucleotide metabolism	00230 Purine metabolism [PATH:ko00230]	E1.17.4.1A, nrdA, nrdE; ribonucleoside-diphosphate reductase alpha chain [EC:1.17.4.1]	K00525	0.245214	0.100383	0.519123	0.138676	0.10014	0.0729034	0.606601	0.0675917	0.773227	0.884668	0.001998	0.00633679	0.247752	0.445265
Metabolism	Nucleotide metabolism	00230 Purine metabolism [PATH:ko00230]	E1.17.4.1B, nrdB, nrdF; ribonucleoside-diphosphate reductase beta chain [EC:1.17.4.1]	K00526	0.193603	0.0134653	0.249947	0.0593406	0.156602	0.0300599	0.189516	0.0385827	0.24575	0.469728	0.28072	0.337594	0.77223	0.873484
Metabolism	Nucleotide metabolism	00230 Purine metabolism [PATH:ko00230]	E1.7.1.7, guaC; GMP reductase [EC:1.7.1.7]	K00364	0.156927	0.00509103	0.0103588	0.00286126	0.101708	0.0222713	0.00217643	0.00172516	0.013986	0.046644	0.000999	0.00455178	0.054945	0.141914
Metabolism	Nucleotide metabolism	00230 Purine metabolism [PATH:ko00230]	E2.1.2.3; phosphoribosylaminoimidazolecarboxamide formyltransferase [EC:2.1.2.3]	K01492	0.00557399	0.00511542	0.0760832	0.0169651	0.0283229	0.0103035	0.0308843	0.0111293	0.358641	0.568727	0.002997	0.00832214	0.005994	0.0209063
Metabolism	Nucleotide metabolism	00230 Purine metabolism [PATH:ko00230]	E2.4.2.7, apt; adenine phosphoribosyltransferase [EC:2.4.2.7]	K00759	0.0664759	0.0273947	0.015309	0.015309	0.0309221	0.0192456	0.053815	0.0234929	0.95504	0.981557	0.51349	0.568397	0.1019	0.235042
Metabolism	Nucleotide metabolism	00230 Purine metabolism [PATH:ko00230]	E2.7.1.76, dak; deoxyadenosine kinase [EC:2.7.1.76]	K10353	0	0	0.00404873	0.00207604	0	0	0.00978653	0.00822007	0.784216	0.891718	0.005994	0.0141022	0.78022	0.880981
Metabolism	Nucleotide metabolism	00230 Purine metabolism [PATH:ko00230]	E2.7.4.3, adk; adenylate kinase [EC:2.7.4.3]	K00939	0.146332	0.0538898	0.0594399	0.0372584	0.205306	0.0217405	0.11186	0.0285969	0.145854	0.326531	0.026973	0.0476167	0.922078	0.966661
Metabolism	Nucleotide metabolism	00230 Purine metabolism [PATH:ko00230]	E2.7.4.6, ndk; nucleoside-diphosphate kinase [EC:2.7.4.6]	K00940	0.0845866	0.0179868	0.0241644	0.00997597	0.0356342	0.0188839	0.0352752	0.00959704	0.210789	0.419632	0.068931	0.100787	0.043956	0.118252
Metabolism	Nucleotide metabolism	00230 Purine metabolism [PATH:ko00230]	E2.7.4.8, gmk; guanylate kinase [EC:2.7.4.8]	K00942	0.0680631	0.0279919	0	0	0.0547332	0.0374019	0.0170696	0.0170696	0.963037	0.983272	0.058941	0.0888924	0.467532	0.656167
Metabolism	Nucleotide metabolism	00230 Purine metabolism [PATH:ko00230]	E2.7.6.5X; putative GTP pyrophosphokinase [EC:2.7.6.5]	K07816	0.0715071	0.0295891	0.00309163	0.00195444	0.0384145	0.0204375	0.0141698	0.0141698	0.555445	0.747914	0.031968	0.0547902	0.228771	0.420497
Metabolism	Nucleotide metabolism	00230 Purine metabolism [PATH:ko00230]	E3.1.3.6; 3'-nucleotidase [EC:3.1.3.6]	K08693	0.00169261	0.00152218	0.0613062	0.0275899	0.00068951	0.000580747	0.111704	0.101878	0.957043	0.981557	0.013986	0.0280587	0.946054	0.972599
Metabolism	Nucleotide metabolism	00230 Purine metabolism [PATH:ko00230]	E4.6.1.1B, cyaB; adenylate cyclase, class 2 [EC:4.6.1.1]	K05873	0.000144532	0.000144532	0.00255516	0.00117252	0	0	0.00716589	0.00545898	0.688312	0.841849	0.007992	0.0178612	0.64036	0.787667
Metabolism	Nucleotide metabolism	00230 Purine metabolism [PATH:ko00230]	E6.3.5.2, guaA; GMP synthase (glutamine-hydrolysing) [EC:6.3.5.2]	K01951	0.845482	0.317291	1.24818	0.273492	0.923862	0.203266	0.810491	0.162025	0.45954	0.664369	0.59141	0.644179	0.31668	0.51223
Metabolism	Nucleotide metabolism	00230 Purine metabolism [PATH:ko00230]	E6.3.5.3, purL; phosphoribosylformylglycinamidine synthase [EC:6.3.5.3]	K01952	0.461566	0.19147	0.567115	0.248054	1.18533	0.228642	0.616526	0.175353	0.07992	0.209345	0.26274	0.318637	0.13487	0.290386
Metabolism	Nucleotide metabolism	00230 Purine metabolism [PATH:ko00230]	amn; AMP nucleosidase [EC:3.2.2.4]	K01241	0.000153217	9.63025e-05	0.0537349	0.0110116	0.00232941	0.00172709	0.0546879	0.0127958	0.86014	0.937676	0.000999	0.00455178	0.948052	0.972599
Metabolism	Nucleotide metabolism	00230 Purine metabolism [PATH:ko00230]	dgt; dGTPase [EC:3.1.5.1]	K01129	0	0	0.0227423	0.0227423	0.043438	0.0257737	0.0206945	0.0206945	0.27273	0.495664	0.95704	0.966752	0.24775	0.445265
Metabolism	Nucleotide metabolism	00230 Purine metabolism [PATH:ko00230]	gsk; inosine kinase [EC:2.7.1.73]	K00892	0.000574854	0.000552548	0.0115745	0.00418112	0.000342489	0.000342489	0.000296747	0.000197867	0.000999	0.00710278	0.001998	0.00633679	0.001998	0.00844906
Metabolism	Nucleotide metabolism	00230 Purine metabolism [PATH:ko00230]	hprT, hpt, HPRT1; hypoxanthine phosphoribosyltransferase [EC:2.4.2.8]	K00760	0.0811335	0.0332104	0	0	0.0583153	0.039297	0.0256044	0.0256044	0.942058	0.981557	0.078921	0.112471	0.473526	0.660289
Metabolism	Nucleotide metabolism	00230 Purine metabolism [PATH:ko00230]	nrdD; ribonucleoside-triphosphate reductase [EC:1.17.4.2]	K00527	1.03087	0.305549	1.25142	0.253112	0.972925	0.210739	0.798807	0.119722	0.30669	0.524948	0.92108	0.934073	0.38961	0.580824
Metabolism	Nucleotide metabolism	00230 Purine metabolism [PATH:ko00230]	ppx-gppA; exopolyphosphatase / guanosine-5'-triphosphate,3'-diphosphate pyrophosphatase [EC:3.6.1.11 3.6.1.40]	K01524	0.000239796	0.000179872	0.0250681	0.00676844	0.000684978	0.000684978	0.000890354	0.000702745	0.001998	0.010219	0.000999	0.00455178	0.000999	0.00534176
Metabolism	Nucleotide metabolism	00230 Purine metabolism [PATH:ko00230]	purC; phosphoribosylaminoimidazole-succinocarboxamide synthase [EC:6.3.2.6]	K01923	0.29421	0.0808844	0.236873	0.0634557	0.285627	0.0642435	0.258018	0.0429913	0.90709	0.96211	0.50649	0.562091	0.84216	0.920401
Metabolism	Nucleotide metabolism	00230 Purine metabolism [PATH:ko00230]	purD; phosphoribosylamine--glycine ligase [EC:6.3.4.13]	K01945	0.169277	0.0691824	0.222011	0.097589	0.0639481	0.0391841	0.267153	0.0823691	0.68332	0.84051	0.10889	0.147543	0.31568	0.511251
Metabolism	Nucleotide metabolism	00230 Purine metabolism [PATH:ko00230]	purE; 5-(carboxyamino)imidazole ribonucleotide mutase [EC:5.4.99.18]	K01588	0.0979217	0.0383444	0.088212	0.0366905	0.156726	0.0309327	0.150389	0.0222923	0.084915	0.220643	0.802198	0.837132	0.957043	0.975129
Metabolism	Nucleotide metabolism	00230 Purine metabolism [PATH:ko00230]	purM; phosphoribosylformylglycinamidine cyclo-ligase [EC:6.3.3.1]	K01933	0.112325	0.0458984	0.167035	0.0710726	0.200551	0.0674044	0.29624	0.0380999	0.073926	0.196832	0.211788	0.266849	0.687313	0.812964
Metabolism	Nucleotide metabolism	00230 Purine metabolism [PATH:ko00230]	relA; GTP pyrophosphokinase [EC:2.7.6.5]	K00951	0.424488	0.122727	0.0874294	0.0874294	0.351863	0.0989735	0.449369	0.128802	0.193806	0.394937	0.282717	0.339365	0.071928	0.177963
Metabolism	Nucleotide metabolism	00230 Purine metabolism [PATH:ko00230]	uraH, pucM, hiuH; 5-hydroxyisourate hydrolase [EC:3.5.2.17]	K07127	0	0	0.00299366	0.00119397	0.000171245	0.000171245	3.29529e-05	3.29529e-05	0.002997	0.0133269	0.001998	0.00633679	0.001998	0.00844906
Metabolism	Nucleotide metabolism	00230 Purine metabolism [PATH:ko00230]	xapA; xanthosine phosphorylase [EC:2.4.2.-]	K03815	5.41997e-05	5.41997e-05	0.00463313	0.00352684	0.000196125	0.000166774	0.00026368	0.000192152	0.154845	0.341356	0.040959	0.066086	0.068931	0.172194
Metabolism	Nucleotide metabolism	00230 Purine metabolism [PATH:ko00230]	xpt; xanthine phosphoribosyltransferase [EC:2.4.2.22]	K03816	0.0422974	0.0173074	0.0149108	0.0149108	0.0505683	0.0319919	0.0179264	0.0179264	0.71728	0.857043	0.19181	0.243574	0.85115	0.926315
Metabolism	Nucleotide metabolism	00230 Purine metabolism [PATH:ko00230]	yagR; xanthine dehydrogenase YagR molybdenum-binding subunit [EC:1.17.1.4]	K11177	0.000510079	0.000350553	0.0125794	0.00498759	0	0	0.0003297	0.000208547	0.000999	0.00710278	0.000999	0.00455178	0.000999	0.00534176
Metabolism	Nucleotide metabolism	00230 Purine metabolism [PATH:ko00230]	yagS; xanthine dehydrogenase YagS FAD-binding subunit [EC:1.17.1.4]	K11178	9.90173e-05	6.42178e-05	0.00558572	0.00278104	0.000198977	0.000198977	3.29529e-05	3.29529e-05	0.000999	0.00710278	0.001998	0.00633679	0.000999	0.00534176
Metabolism	Nucleotide metabolism	00230 Purine metabolism [PATH:ko00230]	yagT; xanthine dehydrogenase YagT iron-sulfur-binding subunit	K13483	1.80666e-05	1.80666e-05	0.00292974	0.00143913	0	0	0.000131869	8.07527e-05	0.002997	0.0133269	0.000999	0.00455178	0.002997	0.0116811
Metabolism	Nucleotide metabolism	00230 Purine metabolism [PATH:ko00230]	ygeU, xdhC; xanthine dehydrogenase iron-sulfur-binding subunit	K13480	0.000126466	0.000126466	0.0168944	0.0110101	0.00136996	0.00136996	0.0036344	0.000762233	0.352647	0.563364	0.003996	0.0103004	0.105894	0.239977
Metabolism	Nucleotide metabolism	00240 Pyrimidine metabolism [PATH:ko00240]	E2.4.2.3, udp; uridine phosphorylase [EC:2.4.2.3]	K00757	0.00912118	0.00645515	0.253806	0.043811	0.00786182	0.00786182	0.178126	0.0215704	0.16983	0.357333	0.000999	0.00455178	0.14985	0.312751
Metabolism	Nucleotide metabolism	00240 Pyrimidine metabolism [PATH:ko00240]	E2.4.2.6; nucleoside deoxyribosyltransferase [EC:2.4.2.6]	K08728	0	0	0.000531434	0.000531434	0.0316008	0.0250379	0.000197831	0.000131911	0.041958	0.121735	0.071928	0.104227	0.026973	0.0795058
Metabolism	Nucleotide metabolism	00240 Pyrimidine metabolism [PATH:ko00240]	E2.7.1.21, tdk; thymidine kinase [EC:2.7.1.21]	K00857	0.0716405	0.018937	0.0601854	0.0255098	0.0814275	0.0324033	0.100157	0.00988079	0.26174	0.485231	0.86613	0.893046	0.53447	0.713586
Metabolism	Nucleotide metabolism	00240 Pyrimidine metabolism [PATH:ko00240]	E2.7.1.48, udk; uridine kinase [EC:2.7.1.48]	K00876	0.0899422	0.0372729	0.0475641	0.0475641	0.0467321	0.0287004	0.1739	0.0817873	0.44456	0.651484	0.44356	0.500407	0.12887	0.28121
Metabolism	Nucleotide metabolism	00240 Pyrimidine metabolism [PATH:ko00240]	E3.6.1.23, dut; dUTP pyrophosphatase [EC:3.6.1.23]	K01520	0.0633465	0.0259374	0.0124773	0.0124773	0.0489592	0.0302326	0.0162788	0.0162788	0.839161	0.927305	0.086913	0.122245	0.718282	0.835912
Metabolism	Nucleotide metabolism	00240 Pyrimidine metabolism [PATH:ko00240]	E6.3.4.2, pyrG; CTP synthase [EC:6.3.4.2]	K01937	0.623074	0.181013	0.405053	0.0438854	0.677834	0.0998182	0.350594	0.050257	0.999	0.999	0.01998	0.0370403	0.6044	0.758578
Metabolism	Nucleotide metabolism	00240 Pyrimidine metabolism [PATH:ko00240]	cmk; cytidylate kinase [EC:2.7.4.14]	K00945	0.0715315	0.0295689	0	0	0.0105539	0.0105539	0.0123574	0.0123574	0.156843	0.342829	0.056943	0.0864839	0.033966	0.0965978
Metabolism	Nucleotide metabolism	00240 Pyrimidine metabolism [PATH:ko00240]	comEB; dCMP deaminase [EC:3.5.4.12]	K01493	0.0730087	0.0234229	0.0874236	0.0428585	0.121097	0.0287678	0.152756	0.0217918	0.090909	0.230659	0.451548	0.50765	0.76024	0.864074
Metabolism	Nucleotide metabolism	00240 Pyrimidine metabolism [PATH:ko00240]	pyrD; dihydroorotate dehydrogenase (fumarate) [EC:1.3.98.1]	K00226	0.187275	0.0768275	0.154438	0.065787	0.184317	0.0542862	0.184704	0.054114	0.83017	0.920514	0.79321	0.830432	0.80919	0.900337
Metabolism	Nucleotide metabolism	00240 Pyrimidine metabolism [PATH:ko00240]	pyrE; orotate phosphoribosyltransferase [EC:2.4.2.10]	K00762	0.232288	0.079101	0.0576262	0.0358861	0.272122	0.0445813	0.151479	0.0296264	0.1998	0.403971	0.016983	0.0328	0.596404	0.755134
Metabolism	Nucleotide metabolism	00240 Pyrimidine metabolism [PATH:ko00240]	pyrF; orotidine-5'-phosphate decarboxylase [EC:4.1.1.23]	K01591	0.06179	0.0263212	0.0775903	0.0526986	0.100147	0.0454863	0.157627	0.0453556	0.20879	0.416938	0.41558	0.474634	0.61538	0.76715
Metabolism	Nucleotide metabolism	00240 Pyrimidine metabolism [PATH:ko00240]	pyrH; uridylate kinase [EC:2.7.4.22]	K09903	0.148079	0.0427493	0.16325	0.0691597	0.210914	0.0390305	0.284816	0.0436667	0.061938	0.167673	0.37962	0.437815	0.552448	0.727971
Metabolism	Nucleotide metabolism	00240 Pyrimidine metabolism [PATH:ko00240]	pyrR; pyrimidine operon attenuation protein / uracil phosphoribosyltransferase [EC:2.4.2.9]	K02825	0.0445198	0.0183317	0.00221228	0.00221228	0.0353346	0.025734	0.00932568	0.00932568	0.965035	0.983272	0.062937	0.0936097	0.582418	0.749157
Metabolism	Nucleotide metabolism	00240 Pyrimidine metabolism [PATH:ko00240]	upp, UPRT; uracil phosphoribosyltransferase [EC:2.4.2.9]	K00761	0.0782149	0.0324366	0.0254855	0.0254855	0.149961	0.0463214	0.0249454	0.0249454	0.277722	0.502619	0.014985	0.0295588	0.280719	0.479224
Metabolism	Xenobiotics biodegradation and metabolism	00361 Chlorocyclohexane and chlorobenzene degradation [PATH:ko00361]	E3.1.1.45; carboxymethylenebutenolidase [EC:3.1.1.45]	K01061	0.000463371	0.000228458	0.0188906	0.00810721	0.000745166	0.000570329	0.00022694	0.000160907	0.001998	0.010219	0.001998	0.00633679	0.000999	0.00534176
Metabolism	Xenobiotics biodegradation and metabolism	00362 Benzoate degradation [PATH:ko00362]	E5.3.2.-; 4-oxalocrotonate tautomerase [EC:5.3.2.-]	K01821	0.0447918	0.00413879	0.000972283	0.000259882	0.0181812	0.00286429	0.000325912	0.000147481	0.000999	0.00710278	0.000999	0.00455178	0.000999	0.00534176
Metabolism	Xenobiotics biodegradation and metabolism	00362 Benzoate degradation [PATH:ko00362]	pcaC; 4-carboxymuconolactone decarboxylase [EC:4.1.1.44]	K01607	0.0795967	0.0197124	0.0446849	0.0107982	0.0602395	0.0254357	0.022239	0.00572592	0.246753	0.470248	0.053946	0.0824157	0.935065	0.967979
Metabolism	Xenobiotics biodegradation and metabolism	00621 Dioxin degradation [PATH:ko00621]	E1.14.13.1; salicylate hydroxylase [EC:1.14.13.1]	K00480	0	0	0.00130558	0.000680557	2.48803e-05	2.48803e-05	0.00022694	0.000160907	0.20979	0.418287	0.014985	0.0295588	0.194805	0.377371
Metabolism	Xenobiotics biodegradation and metabolism	00633 Nitrotoluene degradation [PATH:ko00633]	dsrA; sulfite reductase, dissimilatory-type alpha subunit [EC:1.8.99.3]	K11180	0	0	0.00427127	0.00258383	0.000754168	0.000578032	0.00324087	0.000837994	0.96004	0.982826	0.006993	0.0161013	0.631369	0.782559
Metabolism	Xenobiotics biodegradation and metabolism	00633 Nitrotoluene degradation [PATH:ko00633]	dsrB; sulfite reductase, dissimilatory-type beta subunit [EC:1.8.99.3]	K11181	0.00010764	0.00010764	0.00890616	0.00416631	0.00115212	0.000967629	0.0071615	0.00243106	0.874126	0.945752	0.003996	0.0103004	0.602398	0.758054
Metabolism	Xenobiotics biodegradation and metabolism	00633 Nitrotoluene degradation [PATH:ko00633]	nfnB, nfsB; nitroreductase / dihydropteridine reductase [EC:1.-.-.- 1.5.1.34]	K10679	0.000138887	0.000104312	0.00521316	0.00152386	0.000513734	0.000513734	9.88588e-05	9.88588e-05	0.004995	0.019646	0.002997	0.00832214	0.001998	0.00844906
Organismal Systems	Environmental adaptation	04626 Plant-pathogen interaction [PATH:ko04626]	tuf, TUFM; elongation factor Tu	K02358	0.703346	0.29025	1.21845	0.248287	0.77357	0.185712	0.925413	0.142373	0.6034	0.785513	0.16683	0.216311	0.45055	0.642083
Organismal Systems	Immune system	04621 NOD-like receptor signaling pathway [PATH:ko04621]	slo; thiol-activated cytolysin	K11031	0.000343265	0.000343265	0.012506	0.00436235	0.000223858	0.000194257	0.0355214	0.0331654	0.949051	0.981557	0.004995	0.0120814	0.954046	0.974377
Cellular Processes	Transport and catabolism	04146 Peroxisome [PATH:ko04146]	E2.5.1.26, AGPS; alkyldihydroxyacetonephosphate synthase [EC:2.5.1.26]	K00803	0.00694894	0.00518111	0.0513087	0.0273383	0.00578222	0.00213535	0.0041396	0.00109281	0.016983	0.05494	0.083916	0.118545	0.024975	0.0746366
Cellular Processes	Transport and catabolism	04146 Peroxisome [PATH:ko04146]	IDH1, IDH2, icd; isocitrate dehydrogenase [EC:1.1.1.42]	K00031	0.118793	0.0307182	0.184253	0.0469747	0.0452487	0.0241176	0.0447784	0.0309484	0.008991	0.0316151	0.362637	0.420104	0.343656	0.540986
Environmental Information Processing	Membrane transport	02010 ABC transporters [PATH:ko02010]	ABC.PE.A; peptide/nickel transport system ATP-binding protein	K02032	0.164771	0.0676891	0	0	0.491764	0.132485	0	0	0.035964	0.106493	0.000999	0.00455178	0.034965	0.0985724
Environmental Information Processing	Membrane transport	02010 ABC transporters [PATH:ko02010]	ABC.PE.P1; peptide/nickel transport system permease protein	K02031	0.171363	0.0707333	0	0	0.502962	0.139334	0	0	0.057942	0.159525	0.000999	0.00455178	0.04995	0.131909
Environmental Information Processing	Membrane transport	02010 ABC transporters [PATH:ko02010]	ABC.PE.P; peptide/nickel transport system permease protein	K02034	0.124964	0.0542173	0	0	0.159042	0.0974286	0	0	0.65934	0.827534	0.02997	0.0520553	0.65534	0.790317
Environmental Information Processing	Membrane transport	02010 ABC transporters [PATH:ko02010]	ABC.PE.S; peptide/nickel transport system substrate-binding protein	K02033	0.110051	0.0471424	0	0	0.145893	0.0893412	0	0	0.664336	0.829779	0.033966	0.0571548	0.665335	0.797909
Environmental Information Processing	Membrane transport	02010 ABC transporters [PATH:ko02010]	ABC.GLN1.P; putative glutamine transport system permease protein	K10040	0.092977	0.0381079	0	0	0.0742329	0.0211823	0	0	0.632368	0.803027	0.004995	0.0120814	0.643357	0.78782
Environmental Information Processing	Membrane transport	02010 ABC transporters [PATH:ko02010]	ABC.GLN1.S; putative glutamine transport system substrate-binding protein	K10039	0.0658803	0.0167191	0	0	0.0729726	0.0380187	0	0	0.851149	0.932588	0.004995	0.0120814	0.864136	0.931352
Environmental Information Processing	Membrane transport	02010 ABC transporters [PATH:ko02010]	ABC.LPT.A, lolD; lipoprotein-releasing system ATP-binding protein [EC:3.6.3.-]	K09810	0.011757	0.00480125	0	0	0	0	0.0782956	0.0479838	0.31868	0.532782	0.3037	0.360539	0.00999	0.0334898
Environmental Information Processing	Membrane transport	02010 ABC transporters [PATH:ko02010]	ABC.MET.A, metN; D-methionine transport system ATP-binding protein	K02071	0.0995876	0.041503	0	0	0.0445565	0.0277854	0	0	0.31968	0.533762	0.012987	0.0263818	0.305694	0.503355
Environmental Information Processing	Membrane transport	02010 ABC transporters [PATH:ko02010]	ABC.MET.P, metI; D-methionine transport system permease protein	K02072	0.0535168	0.021922	0	0	0.0413956	0.0254949	0	0	0.776224	0.885744	0.041958	0.0675294	0.802198	0.897186
Environmental Information Processing	Membrane transport	02010 ABC transporters [PATH:ko02010]	gluA; glutamate transport system ATP-binding protein [EC:3.6.3.-]	K10008	0.0855239	0.0496081	0	0	0.113163	0.0290301	0	0	0.644356	0.812667	0.006993	0.0161013	0.636364	0.78499
Environmental Information Processing	Membrane transport	02010 ABC transporters [PATH:ko02010]	livF; branched-chain amino acid transport system ATP-binding protein	K01996	0.0715662	0.0293491	0.0121675	0.0121675	0.0847543	0.04503	0	0	0.964036	0.983272	0.017982	0.0344212	0.667333	0.799564
Environmental Information Processing	Membrane transport	02010 ABC transporters [PATH:ko02010]	livG; branched-chain amino acid transport system ATP-binding protein	K01995	0.0875652	0.0357954	0.0070793	0.0070793	0.132978	0.0462274	0	0	0.564436	0.754525	0.000999	0.00455178	0.417582	0.607136
Environmental Information Processing	Membrane transport	02010 ABC transporters [PATH:ko02010]	livM; branched-chain amino acid transport system permease protein	K01998	0.129986	0.0405019	0.012964	0.012964	0.138581	0.070119	0	0	0.954046	0.981557	0.008991	0.0196526	0.782218	0.881289
Environmental Information Processing	Membrane transport	02010 ABC transporters [PATH:ko02010]	lsrB; AI-2 transport system substrate-binding protein	K10555	0.000246722	0.000209641	0.00534615	0.00231553	0	0	0	0	0.000999	0.00710278	0.002997	0.00832214	0.001998	0.00844906
Environmental Information Processing	Membrane transport	02010 ABC transporters [PATH:ko02010]	msmG; multiple sugar transport system permease protein	K10119	0.147759	0.0276792	0.0229838	0.0220018	0.0881219	0.0245622	0.000903427	0.000903427	0.078921	0.207991	0.000999	0.00455178	0.383616	0.57788
Environmental Information Processing	Membrane transport	02010 ABC transporters [PATH:ko02010]	mtsA; iron/zinc/copper transport system substrate-binding protein	K11704	0.00743127	0.00265289	0.000216847	0.00013648	0	0	5.91744e-05	5.91744e-05	0.000999	0.00710278	0.000999	0.00455178	0.000999	0.00534176
Environmental Information Processing	Membrane transport	02010 ABC transporters [PATH:ko02010]	mtsC; iron/zinc/copper transport system ATP-binding protein	K11706	0.0303255	0.0117537	8.84913e-05	8.84913e-05	0	0	0.000131925	0.000131925	0.003996	0.0166801	0.004995	0.0120814	0.000999	0.00534176
Environmental Information Processing	Membrane transport	02010 ABC transporters [PATH:ko02010]	pstC; phosphate transport system permease protein	K02037	0.159022	0.0651193	0	0	0.0972501	0.0597703	0	0	0.294705	0.516033	0.010989	0.0231592	0.27972	0.47878
Environmental Information Processing	Membrane transport	02060 Phosphotransferase system (PTS) [PATH:ko02060]	PTS-Cel-EIIC, celB; PTS system, cellobiose-specific IIC component	K02761	0.163157	0.066619	0	0	0.27421	0.228534	0	0	0.886114	0.952352	0.032967	0.0559833	0.868132	0.933324
Environmental Information Processing	Membrane transport	02060 Phosphotransferase system (PTS) [PATH:ko02060]	PTS-Fru1-EIID, levG; PTS system, fructose-specific IID component	K02771	0.0975171	0.0262139	0.000221228	0.000221228	0.0588412	0.0208234	0.00128531	0.000959248	0.2997	0.519159	0.000999	0.00455178	0.254745	0.45405
Environmental Information Processing	Membrane transport	02060 Phosphotransferase system (PTS) [PATH:ko02060]	PTS-Gat-EIIC, gatC; PTS system, galactitol-specific IIC component	K02775	0.0639965	0.0573302	0.0974177	0.0435464	0.114788	0.057678	0.0986129	0.0405792	0.61239	0.789778	0.86414	0.893046	0.62637	0.7786
Environmental Information Processing	Membrane transport	02060 Phosphotransferase system (PTS) [PATH:ko02060]	PTS-Gut-EIIB, srlE; PTS system, glucitol/sorbitol-specific IIB component [EC:2.7.1.69]	K02782	0.00928312	0.00512431	0.0249743	0.00562489	0.00192864	0.00169086	0	0	0.000999	0.00710278	0.092907	0.129271	0.036963	0.10264
Environmental Information Processing	Membrane transport	02060 Phosphotransferase system (PTS) [PATH:ko02060]	PTS-Gut-EIIC, srlA; PTS system, glucitol/sorbitol-specific IIC component	K02783	0.0108649	0.00595971	0.0305735	0.0066757	0.000248803	0.000248803	0	0	0.001998	0.010219	0.052947	0.0814666	0.044955	0.120688
Environmental Information Processing	Membrane transport	02060 Phosphotransferase system (PTS) [PATH:ko02060]	PTS-Scr-EIIA, scrA; PTS system, sucrose-specific IIA component [EC:2.7.1.69]	K02808	0.213849	0.0873655	0	0	0.285885	0.0992869	0	0	0.561439	0.752852	0.000999	0.00455178	0.571429	0.742399
Environmental Information Processing	Membrane transport	03070 Bacterial secretion system [PATH:ko03070]	yscC; type III secretion protein SctC	K03219	0.000713415	0.00052555	0.0149063	0.00517698	2.48803e-05	2.48803e-05	0.000552934	0.000360677	0.000999	0.00710278	0.001998	0.00633679	0.002997	0.0116811
Environmental Information Processing	Membrane transport	03070 Bacterial secretion system [PATH:ko03070]	yscF; type III secretion protein SctF	K03221	3.14421e-05	3.14421e-05	0.00195254	0.000927224	2.48803e-05	2.48803e-05	0	0	0.002997	0.0133269	0.008991	0.0196526	0.003996	0.0150753
Environmental Information Processing	Signal transduction	02020 Two-component system [PATH:ko02020]	E2.4.1.5; dextransucrase [EC:2.4.1.5]	K00689	0.00424641	0.00231631	0	0	0.0162612	0.0122679	6.59626e-05	6.59626e-05	0.46054	0.664369	0.01998	0.0370403	0.47353	0.660289
Environmental Information Processing	Signal transduction	02020 Two-component system [PATH:ko02020]	atoA; acetate CoA-transferase beta subunit [EC:2.8.3.8]	K01035	0.000408561	0.000305816	0.00163709	0.00163709	0.000196125	0.000166774	0	0	0.32368	0.536977	0.99001	0.99308	0.67832	0.806752
Environmental Information Processing	Signal transduction	02020 Two-component system [PATH:ko02020]	cusA, silA; Cu(I)/Ag(I) efflux system membrane protein CusA/SilA	K07787	0.000565709	0.000403968	0.0443762	0.0173718	0.0020295	0.00184951	0	0	0.000999	0.00710278	0.005994	0.0141022	0.001998	0.00844906
Environmental Information Processing	Signal transduction	02020 Two-component system [PATH:ko02020]	cydA; cytochrome d ubiquinol oxidase subunit I [EC:1.10.3.-]	K00425	0.00300633	0.00162629	0.0920059	0.0429932	0.0351406	0.0195065	0	0	0.244755	0.469728	0.326673	0.383241	0.008991	0.0303769
Environmental Information Processing	Signal transduction	02020 Two-component system [PATH:ko02020]	cydB; cytochrome d ubiquinol oxidase subunit II [EC:1.10.3.-]	K00426	0.00291121	0.00143553	0.0868906	0.0305323	0.0609981	0.0293662	0	0	0.507493	0.706885	0.57043	0.624481	0.002997	0.0116811
Environmental Information Processing	Signal transduction	02020 Two-component system [PATH:ko02020]	frdA; fumarate reductase flavoprotein subunit [EC:1.3.99.1]	K00244	0.207177	0.086802	0	0	0.0980092	0.0783592	0	0	0.384615	0.59249	0.018981	0.0355963	0.406593	0.597877
Environmental Information Processing	Signal transduction	02020 Two-component system [PATH:ko02020]	glnB; nitrogen regulatory protein P-II 1	K04751	0.0274879	0.0113078	0.0235785	0.0118367	0.00913107	0.00691695	0.0346504	0.0160573	0.73926	0.868849	0.35864	0.416215	0.26374	0.463695
Environmental Information Processing	Signal transduction	02020 Two-component system [PATH:ko02020]	lrgB; holin-like protein LrgB	K05339	0.000283287	0.000126226	0	0	0.00120053	0.000562054	0	0	0.141858	0.320361	0.006993	0.0161013	0.142857	0.301076
Environmental Information Processing	Signal transduction	02020 Two-component system [PATH:ko02020]	nreC; two-component system, NarL family, response regulator NreC	K07696	0.000397704	0.000213427	0	0	0.000784512	0.000581398	0	0	0.683317	0.84051	0.051948	0.0806971	0.684316	0.81165
Environmental Information Processing	Signal transduction	02020 Two-component system [PATH:ko02020]	rstB; two-component system, OmpR family, sensor histidine kinase RstB [EC:2.7.13.3]	K07639	4.95086e-05	3.21089e-05	0.00853436	0.00336212	0.000221005	0.000165952	0.00012435	0.00012435	0.000999	0.00710278	0.001998	0.00633679	0.000999	0.00534176
Environmental Information Processing	Signal transduction	02020 Two-component system [PATH:ko02020]	vicK; two-component system, OmpR family, sensor histidine kinase VicK [EC:2.7.13.3]	K07652	0.167689	0.0516054	0	0	0.124707	0.06316	0	0	0.607393	0.788837	0.004995	0.0120814	0.612388	0.764896
Environmental Information Processing	Signal transduction	02020 Two-component system [PATH:ko02020]	vicR; two-component system, OmpR family, response regulator VicR	K07668	0.143528	0.0469491	0	0	0.134391	0.0235948	0	0	0.878122	0.948489	0.000999	0.00455178	0.877123	0.93879
Environmental Information Processing	Signal transduction	04066 HIF-1 signaling pathway [PATH:ko04066]	PDHA, pdhA; pyruvate dehydrogenase E1 component subunit alpha [EC:1.2.4.1]	K00161	0.102001	0.037572	0.00217088	0.00133396	0.0225286	0.0163867	0.000295872	0.000295872	0.08991	0.229023	0.004995	0.0120814	0.094905	0.222477
Environmental Information Processing	Signal transduction	04066 HIF-1 signaling pathway [PATH:ko04066]	PDHB, pdhB; pyruvate dehydrogenase E1 component subunit beta [EC:1.2.4.1]	K00162	0.135719	0.0477382	0	0	0.0202699	0.0155051	0	0	0.030969	0.0931951	0.003996	0.0103004	0.031968	0.0917219
Genetic Information Processing	Folding, sorting and degradation	03018 RNA degradation [PATH:ko03018]	nudH; putative (di)nucleoside polyphosphate hydrolase [EC:3.6.1.-]	K08311	0.00015721	0.00015721	0.00395627	0.00223202	0.00227437	0.00216893	0	0	0.47353	0.676322	0.5994	0.651785	0.07992	0.194392
Genetic Information Processing	Folding, sorting and degradation	03018 RNA degradation [PATH:ko03018]	rne; ribonuclease E [EC:3.1.26.12]	K08300	0.0511082	0.0306001	0.0269643	0.0113265	0.124055	0.0302618	0	0	0.344655	0.556089	0.005994	0.0141022	0.025974	0.0769116
Genetic Information Processing	Folding, sorting and degradation	03050 Proteasome [PATH:ko03050]	mpa; proteasome-associated ATPase	K13527	0.054659	0.0329092	4.42456e-05	4.42456e-05	0.0796503	0.0222798	6.59626e-05	6.59626e-05	0.506494	0.706885	0.003996	0.0103004	0.485514	0.673371
Genetic Information Processing	Replication and repair	03030 DNA replication [PATH:ko03030]	rnhC; ribonuclease HIII [EC:3.1.26.4]	K03471	0.0635618	0.0260081	0.000265474	0.000265474	0	0	0.000236698	0.000236698	0.012987	0.0436498	0.032967	0.0559833	0.020979	0.0640255
Genetic Information Processing	Replication and repair	03410 Base excision repair [PATH:ko03410]	mutY; A/G-specific adenine glycosylase [EC:3.2.2.-]	K03575	0.0955666	0.0393214	0	0	0.0206657	0.0157116	0	0	0.105894	0.254697	0.007992	0.0178612	0.115884	0.258096
Genetic Information Processing	Transcription	03020 RNA polymerase [PATH:ko03020]	rpoE; DNA-directed RNA polymerase subunit delta	K03048	0.0642634	0.0271642	0.000236711	0.000152453	0.028128	0.0153888	0.000448162	0.000321351	0.252747	0.477452	0.008991	0.0196526	0.255744	0.455103
Genetic Information Processing	Transcription	03022 Basal transcription factors [PATH:ko03022]	TAF12; transcription initiation factor TFIID subunit 12	K03126	0.00614326	0.00353118	0	0	0.00116734	0.000913539	0	0	0.26374	0.486847	0.01998	0.0370403	0.24975	0.446994
Genetic Information Processing	Translation	00970 Aminoacyl-tRNA biosynthesis [PATH:ko00970]	gatA; aspartyl-tRNA(Asn)/glutamyl-tRNA (Gln) amidotransferase subunit A [EC:6.3.5.6 6.3.5.7]	K02433	0.311005	0.128025	0	0	0.370913	0.100763	0	0	0.701299	0.851295	0.000999	0.00455178	0.698302	0.820711
Genetic Information Processing	Translation	00970 Aminoacyl-tRNA biosynthesis [PATH:ko00970]	gatB; aspartyl-tRNA(Asn)/glutamyl-tRNA (Gln) amidotransferase subunit B [EC:6.3.5.6 6.3.5.7]	K02434	0.347257	0.134212	0	0	0.374275	0.107816	0	0	0.849151	0.931977	0.002997	0.00832214	0.835165	0.916627
Genetic Information Processing	Translation	00970 Aminoacyl-tRNA biosynthesis [PATH:ko00970]	gatC; aspartyl-tRNA(Asn)/glutamyl-tRNA (Gln) amidotransferase subunit C [EC:6.3.5.6 6.3.5.7]	K02435	0.0294646	0.0123908	0	0	0.0385649	0.0169787	0	0	0.68631	0.840995	0.00999	0.0213318	0.67233	0.802578
Genetic Information Processing	Translation	00970 Aminoacyl-tRNA biosynthesis [PATH:ko00970]	glyS; glycyl-tRNA synthetase beta chain [EC:6.1.1.14]	K01879	0.181031	0.0757634	0.00774299	0.00774299	0.0304581	0.0304581	0	0	0.097902	0.243158	0.013986	0.0280587	0.120879	0.267838
Genetic Information Processing	Translation	03013 RNA transport [PATH:ko03013]	cca; tRNA nucleotidyltransferase (CCA-adding enzyme) [EC:2.7.7.72 3.1.3.- 3.1.4.-]	K00974	0.073087	0.0298797	0	0	0.0235923	0.0185586	0	0	0.08991	0.229023	0.008991	0.0196526	0.098901	0.229763
Human Diseases	Infectious diseases	05100 Bacterial invasion of epithelial cells [PATH:ko05100]	sfb1; fibronectin-binding protein 1	K13734	0.171885	0.0632598	0.00102643	0.000672076	0.000198977	0.000198977	0	0	0.001998	0.010219	0.002997	0.00832214	0.002997	0.0116811
Human Diseases	Infectious diseases	05150 Staphylococcus aureus infection [PATH:ko05150]	dltB; membrane protein involved in D-alanine export	K03739	0.113658	0.0466853	0	0	0.0258917	0.0203513	0	0	0.090909	0.230659	0.007992	0.0178612	0.095904	0.223603
Human Diseases	Infectious diseases	05150 Staphylococcus aureus infection [PATH:ko05150]	dltD; D-alanine transfer protein	K03740	0.0398294	0.0244379	0.000885399	0.000560053	0.0364971	0.0296289	0.000773401	0.000496402	0.91608	0.966895	0.11489	0.154862	0.93506	0.967979
Human Diseases	Neurodegenerative diseases	05010 Alzheimer's disease [PATH:ko05010]	ATPeF1A, ATP5A1; F-type H+-transporting ATPase subunit alpha [EC:3.6.3.14]	K02132	0.00694397	0.00406887	0.00234389	0.00200097	0.000124401	0.000124401	0.000857514	0.000857514	0.11788	0.276335	0.38761	0.446234	0.26474	0.464822
Human Diseases	Neurodegenerative diseases	05010 Alzheimer's disease [PATH:ko05010]	COX3; cytochrome c oxidase subunit 3	K02262	0.000935665	0.0006996	0.000972283	0.000259882	0.000488299	0.000319489	0.000323025	0.000255562	0.21978	0.431556	0.91109	0.925393	0.84216	0.920401
Human Diseases	Neurodegenerative diseases	05010 Alzheimer's disease [PATH:ko05010]	IDE, ide; insulysin [EC:3.4.24.56]	K01408	0.00151536	0.00111466	0	0	0.000670686	0.000463866	0	0	0.612388	0.789778	0.021978	0.0400557	0.598402	0.756184
Human Diseases	Neurodegenerative diseases	05012 Parkinson's disease [PATH:ko05012]	ND1; NADH-ubiquinone oxidoreductase chain 1 [EC:1.6.5.3]	K03878	0.000935665	0.0006996	0.00022135	0.000140013	0.000863514	0.000419457	0	0	0.761239	0.881076	0.052947	0.0814666	0.848152	0.923829
Metabolism	Amino acid metabolism	00250 Alanine, aspartate and glutamate metabolism [PATH:ko00250]	ASP5; aspartate aminotransferase, chloroplastic [EC:2.6.1.1]	K00811	0.00467954	0.00395448	0.136408	0.0601109	0.0676232	0.0533188	0.214297	0.0573956	0.170829	0.358852	0.016983	0.0328	0.872128	0.935766
Metabolism	Amino acid metabolism	00250 Alanine, aspartate and glutamate metabolism [PATH:ko00250]	E1.2.1.16, gabD; succinate-semialdehyde dehydrogenase (NADP+) [EC:1.2.1.16]	K00135	0.171652	0.0702703	0.0130822	0.00927588	0.0340785	0.026761	0	0	0.088911	0.227823	0.016983	0.0328	0.136863	0.292245
Metabolism	Amino acid metabolism	00260 Glycine, serine and threonine metabolism [PATH:ko00260]	DLD, lpd, pdhD; dihydrolipoamide dehydrogenase [EC:1.8.1.4]	K00382	0.143825	0.058729	0.0286269	0.0286269	0.0734501	0.0377446	0.0812655	0.0512667	0.82118	0.914464	0.24176	0.297092	0.2018	0.384014
Metabolism	Amino acid metabolism	00260 Glycine, serine and threonine metabolism [PATH:ko00260]	E1.1.1.3; homoserine dehydrogenase [EC:1.1.1.3]	K00003	0.13917	0.0580742	0	0	0.0621625	0.0395077	0	0	0.314685	0.53022	0.018981	0.0355963	0.307692	0.503355
Metabolism	Amino acid metabolism	00260 Glycine, serine and threonine metabolism [PATH:ko00260]	serC, PSAT1; phosphoserine aminotransferase [EC:2.6.1.52]	K00831	0.10381	0.0433677	0.0838855	0.0519316	0.0235119	0.0235119	0.108552	0.0443875	0.47053	0.67421	0.41758	0.476078	0.27373	0.472275
Metabolism	Amino acid metabolism	00260 Glycine, serine and threonine metabolism [PATH:ko00260]	thrB1; homoserine kinase [EC:2.7.1.39]	K00872	0.0794814	0.0325211	0.00367239	0.00367239	0.0393091	0.024451	0	0	0.312687	0.529603	0.027972	0.0492459	0.331668	0.529197
Metabolism	Amino acid metabolism	00260 Glycine, serine and threonine metabolism [PATH:ko00260]	thrC; threonine synthase [EC:4.2.3.1]	K01733	0.170925	0.0698817	0.0286269	0.0286269	0.0723183	0.0445741	0.1032	0.0632124	0.81518	0.910138	0.29071	0.347028	0.12787	0.2795
Metabolism	Amino acid metabolism	00260 Glycine, serine and threonine metabolism [PATH:ko00260]	thrH; phosphoserine / homoserine phosphotransferase [EC:3.1.3.3 2.7.1.39]	K02203	0.00770522	0.00508158	0.00330841	0.00213247	0.00566656	0.00231228	0.00728593	0.00186442	0.77423	0.88503	0.69431	0.737028	0.40959	0.600918
Metabolism	Amino acid metabolism	00260 Glycine, serine and threonine metabolism [PATH:ko00260]	trpA; tryptophan synthase alpha chain [EC:4.2.1.20]	K01695	0.0834498	0.0358479	0.00738113	0.00472318	0.035988	0.022413	0	0	0.222777	0.436778	0.024975	0.0445761	0.378621	0.575209
Metabolism	Amino acid metabolism	00270 Cysteine and methionine metabolism [PATH:ko00270]	E2.1.1.10, mmuM; homocysteine S-methyltransferase [EC:2.1.1.10]	K00547	0.143422	0.0373224	0	0	0.0418625	0.00925596	0	0	0.020979	0.0663737	0.001998	0.00633679	0.018981	0.0591841
Metabolism	Amino acid metabolism	00270 Cysteine and methionine metabolism [PATH:ko00270]	E2.1.1.14, metE; 5-methyltetrahydropteroyltriglutamate--homocysteine methyltransferase [EC:2.1.1.14]	K00549	0.28556	0.116821	0.0228817	0.0116311	0.0659746	0.0413272	0	0	0.095904	0.240038	0.00999	0.0213318	0.140859	0.298317
Metabolism	Amino acid metabolism	00270 Cysteine and methionine metabolism [PATH:ko00270]	metA; homoserine O-succinyltransferase [EC:2.3.1.46]	K00651	0.061027	0.0249159	0.0155302	0.0155302	0.0429145	0.0269652	0.0249346	0.0249346	0.92607	0.971102	0.21479	0.269843	0.48751	0.674693
Metabolism	Amino acid metabolism	00270 Cysteine and methionine metabolism [PATH:ko00270]	mtnE, mtnV; aminotransferase [EC:2.6.1.-]	K08969	0.0841396	0.0343823	0.000309719	0.000309719	0.012929	0.012929	0	0	0.100899	0.245882	0.015984	0.0311965	0.108891	0.245052
Metabolism	Amino acid metabolism	00290 Valine, leucine and isoleucine biosynthesis [PATH:ko00290]	E2.2.1.6L, ilvB, ilvG, ilvI; acetolactate synthase I/II/III large subunit [EC:2.2.1.6]	K01652	0.546097	0.0902315	0.0429625	0.0429625	0.160325	0.0528695	0	0	0.003996	0.0166801	0.000999	0.00455178	0.004995	0.0179543
Metabolism	Amino acid metabolism	00290 Valine, leucine and isoleucine biosynthesis [PATH:ko00290]	E2.2.1.6S, ilvH, ilvN; acetolactate synthase I/III small subunit [EC:2.2.1.6]	K01653	0.0948522	0.0126626	0.0173443	0.0173443	0.0336846	0.0115276	0.0442888	0.0275414	0.365634	0.572104	0.063936	0.0948775	0.02997	0.0867588
Metabolism	Amino acid metabolism	00290 Valine, leucine and isoleucine biosynthesis [PATH:ko00290]	leuA; 2-isopropylmalate synthase [EC:2.3.3.13]	K01649	0.287767	0.0179483	0.162683	0.0732281	0.249649	0.0552654	0.23621	0.0612642	0.74126	0.870409	0.22877	0.284917	0.36364	0.561516
Metabolism	Amino acid metabolism	00300 Lysine biosynthesis [PATH:ko00300]	ACO, acnA; aconitate hydratase 1 / homoaconitase [EC:4.2.1.3 4.2.1.-]	K01681	0.606833	0.0968524	0.495118	0.189823	0.352298	0.129179	0.0913582	0.0913582	0.028971	0.0880011	0.174825	0.22399	0.591409	0.753024
Metabolism	Amino acid metabolism	00300 Lysine biosynthesis [PATH:ko00300]	E2.3.1.89; tetrahydrodipicolinate N-acetyltransferase [EC:2.3.1.89]	K05822	0.0681207	0.0410857	0.0104105	0.00392576	0.0681564	0.0144526	0.00242483	0.00242483	0.845155	0.929958	0.006993	0.0161013	0.856144	0.929405
Metabolism	Amino acid metabolism	00300 Lysine biosynthesis [PATH:ko00300]	E3.5.1.47; N-acetyldiaminopimelate deacetylase [EC:3.5.1.47]	K05823	0.190778	0.052164	0	0	0.0341132	0.0245237	0	0	0.021978	0.0688609	0.000999	0.00455178	0.015984	0.0506944
Metabolism	Amino acid metabolism	00300 Lysine biosynthesis [PATH:ko00300]	patA; aminotransferase [EC:2.6.1.-]	K00841	0.141305	0.0624777	0	0	0.0456738	0.0370811	0	0	0.191808	0.392721	0.010989	0.0231592	0.207792	0.391387
Metabolism	Amino acid metabolism	00310 Lysine degradation [PATH:ko00310]	DLST, sucB; 2-oxoglutarate dehydrogenase E2 component (dihydrolipoamide succinyltransferase) [EC:2.3.1.61]	K00658	0.000647597	0.000413732	0.0126721	0.00496288	0.000845242	0.000755406	0	0	0.000999	0.00710278	0.004995	0.0120814	0.000999	0.00534176
Metabolism	Amino acid metabolism	00330 Arginine and proline metabolism [PATH:ko00330]	aguB; N-carbamoylputrescine amidase [EC:3.5.1.53]	K12251	0.000503073	0.000503073	0.0946322	0.0319619	0.029955	0.0238212	0.117928	0.0324108	0.317682	0.532488	0.000999	0.00455178	0.906094	0.957131
Metabolism	Amino acid metabolism	00330 Arginine and proline metabolism [PATH:ko00330]	argB; acetylglutamate kinase [EC:2.7.2.8]	K00930	0.0457161	0.0186644	0.0522232	0.0391638	0.0150277	0.0150277	0.103154	0.0436602	0.72328	0.857859	0.16384	0.21286	0.2028	0.38535
Metabolism	Amino acid metabolism	00330 Arginine and proline metabolism [PATH:ko00330]	argC; N-acetyl-gamma-glutamyl-phosphate reductase [EC:1.2.1.38]	K00145	0.0910367	0.0389751	0.108415	0.0513103	0.0364248	0.0364248	0.137214	0.0560489	0.78521	0.892065	0.22877	0.284917	0.37063	0.570268
Metabolism	Amino acid metabolism	00330 Arginine and proline metabolism [PATH:ko00330]	ureA; urease subunit gamma [EC:3.5.1.5]	K01430	0.00056518	0.000426473	0	0	0.00997467	0.00455058	0	0	0.015984	0.0524957	0.000999	0.00455178	0.012987	0.0418039
Metabolism	Amino acid metabolism	00340 Histidine metabolism [PATH:ko00340]	E5.3.1.16, hisA; phosphoribosylformimino-5-aminoimidazole carboxamide ribotide isomerase [EC:5.3.1.16]	K01814	0.0532887	0.0219964	0.0055307	0.0055307	0.0135349	0.0135349	0	0	0.108891	0.260935	0.045954	0.0730522	0.204795	0.387434
Metabolism	Amino acid metabolism	00340 Histidine metabolism [PATH:ko00340]	hisD; histidinol dehydrogenase [EC:1.1.1.23]	K00013	0.112786	0.0461946	0.0596447	0.0450525	0.134026	0.0679328	0	0	0.68032	0.840013	0.070929	0.103126	0.384615	0.578047
Metabolism	Amino acid metabolism	00340 Histidine metabolism [PATH:ko00340]	hisE; phosphoribosyl-ATP pyrophosphohydrolase [EC:3.6.1.31]	K01523	0.0257638	0.0105354	0	0	0.0177112	0.0128448	0	0	0.603397	0.785513	0.028971	0.0507287	0.65035	0.78818
Metabolism	Amino acid metabolism	00340 Histidine metabolism [PATH:ko00340]	hisF; cyclase [EC:4.1.3.-]	K02500	0.108649	0.0447627	0.103602	0.0321663	0.121633	0.0604566	0.120355	0.0302782	0.73227	0.865349	0.94905	0.95943	0.96703	0.981444
Metabolism	Amino acid metabolism	00340 Histidine metabolism [PATH:ko00340]	hisH; glutamine amidotransferase [EC:2.4.2.-]	K02501	0.072074	0.0294275	0.00380512	0.00380512	0.0197301	0.0197301	0	0	0.113886	0.269412	0.026973	0.0476167	0.100899	0.233149
Metabolism	Amino acid metabolism	00340 Histidine metabolism [PATH:ko00340]	hisI; phosphoribosyl-AMP cyclohydrolase [EC:3.5.4.19]	K01496	0.0193528	0.00790577	0	0	0.0304319	0.0111195	0	0	0.393606	0.598503	0.002997	0.00832214	0.381618	0.576212
Metabolism	Amino acid metabolism	00350 Tyrosine metabolism [PATH:ko00350]	E1.1.1.90; aryl-alcohol dehydrogenase [EC:1.1.1.90]	K00055	0.0991623	0.0551452	0.000132859	0.000132859	0.0949456	0.0364091	0	0	0.919081	0.96769	0.008991	0.0196526	0.906094	0.957131
Metabolism	Amino acid metabolism	00350 Tyrosine metabolism [PATH:ko00350]	hpaG; 5-oxopent-3-ene-1,2,5-tricarboxylate decarboxylase / 2-hydroxyhepta-2,4-diene-1,7-dioate isomerase [EC:4.1.1.68 5.3.3.-]	K05921	0.000619672	0.000544482	0.00388663	0.00168454	0	0	0	0	0.004995	0.019646	0.104895	0.142878	0.102897	0.236079
Metabolism	Amino acid metabolism	00380 Tryptophan metabolism [PATH:ko00380]	tnaA; tryptophanase [EC:4.1.99.1]	K01667	0.000716542	0.000330987	0.0594019	0.00645438	0.00313231	0.00171759	0.0483801	0.0180533	0.66034	0.827984	0.000999	0.00455178	0.505495	0.687813
Metabolism	Amino acid metabolism	00400 Phenylalanine, tyrosine and tryptophan biosynthesis [PATH:ko00400]	pheA2; prephenate dehydratase [EC:4.2.1.51]	K04518	0.055097	0.0225282	0.015486	0.015486	0	0	0.0568653	0.0240769	0.78322	0.891369	0.64735	0.693436	0.02997	0.0867588
Metabolism	Amino acid metabolism	00400 Phenylalanine, tyrosine and tryptophan biosynthesis [PATH:ko00400]	pheC; cyclohexadienyl dehydratase [EC:4.2.1.51 4.2.1.91]	K01713	0.0130805	0.00784975	0	0	0.0348128	0.0103234	0	0	0.113886	0.269412	0.000999	0.00455178	0.125874	0.276069
Metabolism	Amino acid metabolism	00400 Phenylalanine, tyrosine and tryptophan biosynthesis [PATH:ko00400]	tyrA1; chorismate mutase [EC:5.4.99.5]	K04092	0.0134286	0.00801861	0	0	0.0238617	0.00639958	0	0	0.296703	0.517431	0.001998	0.00633679	0.312687	0.508952
Metabolism	Biosynthesis of other secondary metabolites	00521 Streptomycin biosynthesis [PATH:ko00521]	pgm; phosphoglucomutase [EC:5.4.2.2]	K01835	0.0589134	0.0241997	0	0	0.0951156	0.0582787	0	0	0.490509	0.694441	0.014985	0.0295588	0.515485	0.699201
Metabolism	Biosynthesis of other secondary metabolites	00521 Streptomycin biosynthesis [PATH:ko00521]	rfbC; dTDP-4-dehydrorhamnose 3,5-epimerase [EC:5.1.3.13]	K01790	0.220852	0.0664808	0.238108	0.0610603	0.263765	0.111012	0.181217	0.0487058	0.94106	0.981557	0.69331	0.736571	0.53846	0.715228
Metabolism	Biosynthesis of other secondary metabolites	00521 Streptomycin biosynthesis [PATH:ko00521]	rfbD; dTDP-4-dehydrorhamnose reductase [EC:1.1.1.133]	K00067	0.293341	0.0751593	0	0	0.155304	0.0618615	0	0	0.168831	0.357333	0.000999	0.00455178	0.157842	0.323176
Metabolism	Carbohydrate metabolism	00010 Glycolysis / Gluconeogenesis [PATH:ko00010]	DLAT, aceF, pdhC; pyruvate dehydrogenase E2 component (dihydrolipoamide acetyltransferase) [EC:2.3.1.12]	K00627	0.143881	0.0536156	0.0118177	0.00596465	0.00281633	0.00185452	0	0	0.003996	0.0166801	0.012987	0.0263818	0.022977	0.0696305
Metabolism	Carbohydrate metabolism	00010 Glycolysis / Gluconeogenesis [PATH:ko00010]	E3.2.1.86B, bglA; 6-phospho-beta-glucosidase [EC:3.2.1.86]	K01223	0.297063	0.122074	0.0194238	0.0194238	0.385691	0.296847	0	0	0.945055	0.981557	0.038961	0.0634956	0.794206	0.890557
Metabolism	Carbohydrate metabolism	00020 Citrate cycle (TCA cycle) [PATH:ko00020]	CS, gltA; citrate synthase [EC:2.3.3.1]	K01647	0.0790514	0.0322992	0.0118136	0.0118136	0.0251042	0.0251042	0	0	0.104895	0.253721	0.033966	0.0571548	0.334665	0.532018
Metabolism	Carbohydrate metabolism	00020 Citrate cycle (TCA cycle) [PATH:ko00020]	sucD; succinyl-CoA synthetase alpha subunit [EC:6.2.1.5]	K01902	0.0194039	0.0114878	0.0107228	0.00665156	0.0534374	0.0103771	0	0	0.181818	0.378256	0.002997	0.00832214	0.021978	0.0667595
Metabolism	Carbohydrate metabolism	00030 Pentose phosphate pathway [PATH:ko00030]	E1.1.1.44, PGD, gnd; 6-phosphogluconate dehydrogenase [EC:1.1.1.44]	K00033	0.139859	0.0799132	0.00774299	0.00774299	0.244178	0.0629587	0	0	0.368631	0.574709	0.002997	0.00832214	0.287712	0.484765
Metabolism	Carbohydrate metabolism	00030 Pentose phosphate pathway [PATH:ko00030]	rpiA; ribose 5-phosphate isomerase A [EC:5.3.1.6]	K01807	0.102087	0.0139626	0.00740389	0.00323228	0.0983253	0.0282559	0	0	0.738262	0.868849	0.001998	0.00633679	0.889111	0.946143
Metabolism	Carbohydrate metabolism	00040 Pentose and glucuronate interconversions [PATH:ko00040]	lyxK; L-xylulokinase [EC:2.7.1.53]	K00880	0.000619672	0.000544482	0.00464579	0.00464579	0.00103834	0.000823734	0.000310876	0.000310876	0.68731	0.841418	0.86114	0.89074	0.44156	0.630661
Metabolism	Carbohydrate metabolism	00052 Galactose metabolism [PATH:ko00052]	lacD; tagatose 1,6-diphosphate aldolase [EC:4.1.2.40]	K01635	0.079186	0.0325174	0.00393245	0.00158084	0.0356918	0.0264916	0.000746248	0.000317356	0.302697	0.521197	0.024975	0.0445761	0.423576	0.612416
Metabolism	Carbohydrate metabolism	00500 Starch and sucrose metabolism [PATH:ko00500]	E2.4.1.8, mapA; maltose phosphorylase [EC:2.4.1.8]	K00691	0.268748	0.148092	0	0	0.269844	0.0730603	0.00184695	0.00184695	0.983017	0.988364	0.003996	0.0103004	0.994006	0.997092
Metabolism	Carbohydrate metabolism	00500 Starch and sucrose metabolism [PATH:ko00500]	bcsA; cellulose synthase (UDP-forming) [EC:2.4.1.12]	K00694	0.156625	0.0573161	0.0289197	0.0102453	2.48803e-05	2.48803e-05	0	0	0.000999	0.00710278	0.047952	0.0756706	0.034965	0.0985724
Metabolism	Carbohydrate metabolism	00500 Starch and sucrose metabolism [PATH:ko00500]	xynB; xylan 1,4-beta-xylosidase [EC:3.2.1.37]	K01198	0.0380911	0.0227085	0	0	0.085717	0.0317619	0	0	0.233766	0.452834	0.002997	0.00832214	0.251748	0.449947
Metabolism	Carbohydrate metabolism	00520 Amino sugar and nucleotide sugar metabolism [PATH:ko00520]	rfbG; CDP-glucose 4,6-dehydratase [EC:4.2.1.45]	K01709	0.00756522	0.00563577	0.0458637	0.0249349	0.000608121	0.000417163	0.0192909	0.0192909	0.22478	0.438711	0.14985	0.196063	0.57742	0.746435
Metabolism	Carbohydrate metabolism	00630 Glyoxylate and dicarboxylate metabolism [PATH:ko00630]	E3.5.1.49; formamidase [EC:3.5.1.49]	K01455	0.00119536	0.000597622	0.000338022	0.000257118	0.023167	0.0230601	0.00144075	0.000750686	0.48152	0.685464	0.64535	0.691867	0.98002	0.989193
Metabolism	Carbohydrate metabolism	00630 Glyoxylate and dicarboxylate metabolism [PATH:ko00630]	E5.3.1.22, gip; hydroxypyruvate isomerase [EC:5.3.1.22]	K01816	0.000201577	0.000102188	0.0134553	0.00480714	0.000306627	0.00024913	0.000180685	0.000180685	0.000999	0.00710278	0.000999	0.00455178	0.000999	0.00534176
Metabolism	Carbohydrate metabolism	00650 Butanoate metabolism [PATH:ko00650]	butA; (R,R)-butanediol dehydrogenase / diacetyl reductase [EC:1.1.1.4 1.1.1.303]	K03366	0.0926833	0.035274	0	0	0.000509178	0.000509178	0	0	0.005994	0.0224169	0.004995	0.0120814	0.010989	0.0365547
Metabolism	Energy metabolism	00190 Oxidative phosphorylation [PATH:ko00190]	nuoJ; NADH-quinone oxidoreductase subunit J [EC:1.6.5.3]	K00339	3.14421e-05	3.14421e-05	0.0274972	0.00795519	0.000538614	0.000508085	0.0408619	0.0116158	0.332667	0.543524	0.000999	0.00455178	0.377622	0.575209
Metabolism	Glycan biosynthesis and metabolism	00550 Peptidoglycan biosynthesis [PATH:ko00550]	murM; serine/alanine adding enzyme [EC:2.3.2.10]	K05363	0.0845643	0.0345351	0.000353965	0.000353965	4.97606e-05	4.97606e-05	0	0	0.017982	0.0578824	0.031968	0.0547902	0.036963	0.10264
Metabolism	Glycan biosynthesis and metabolism	00550 Peptidoglycan biosynthesis [PATH:ko00550]	murN; alanine adding enzyme [EC:2.3.2.-]	K12554	0.210737	0.04859	0.00101376	0.000522792	0.0349838	0.015045	0.000177523	0.000177523	0.002997	0.0133269	0.000999	0.00455178	0.001998	0.00844906
Metabolism	Glycan biosynthesis and metabolism	00550 Peptidoglycan biosynthesis [PATH:ko00550]	pbp2A; penicillin-binding protein 2A [EC:2.4.1.129 2.3.2.-]	K12555	0.148104	0.0605566	0.00029644	0.00029644	0.0465528	0.0356354	0.000236698	0.000236698	0.120879	0.282852	0.004995	0.0120814	0.095904	0.223603
Metabolism	Glycan biosynthesis and metabolism	00550 Peptidoglycan biosynthesis [PATH:ko00550]	pbp2X; penicillin-binding protein 2X [EC:2.3.2.-]	K12556	0.164	0.061096	0.00045794	0.000308127	0.000198977	0.000198977	0.00108585	0.000604834	0.002997	0.0133269	0.004995	0.0120814	0.000999	0.00534176
Metabolism	Glycan biosynthesis and metabolism	00550 Peptidoglycan biosynthesis [PATH:ko00550]	pbp; penicillin-binding protein	K03693	0.193835	0.0703168	0.000530948	0.000530948	0.00174104	0.00164932	0.00117375	0.0010322	0.005994	0.0224169	0.000999	0.00455178	0.002997	0.0116811
Metabolism	Lipid metabolism	00061 Fatty acid biosynthesis [PATH:ko00061]	E3.1.2.14; oleoyl-[acyl-carrier-protein] hydrolase [EC:3.1.2.14]	K01071	0.0477438	0.0195466	0.000132737	0.000132737	0.0204111	0.016613	0.000329813	0.000329813	0.325674	0.538903	0.018981	0.0355963	0.326673	0.52381
Metabolism	Lipid metabolism	00061 Fatty acid biosynthesis [PATH:ko00061]	fabH; 3-oxoacyl-[acyl-carrier-protein] synthase III [EC:2.3.1.180]	K00648	0.0755089	0.0308347	0.0401308	0.0401308	0	0	0.103359	0.0638724	0.855145	0.934593	0.420579	0.479075	0.095904	0.223603
Metabolism	Lipid metabolism	00061 Fatty acid biosynthesis [PATH:ko00061]	fabK; enoyl-[acyl-carrier protein] reductase II [EC:1.3.1.-]	K02371	0.118156	0.0409537	0.0363606	0.0246719	0.00116937	0.00116937	0.0188175	0.0188175	0.023976	0.0742224	0.246753	0.302366	0.060939	0.154618
Metabolism	Lipid metabolism	00561 Glycerolipid metabolism [PATH:ko00561]	ugtP; 1,2-diacylglycerol 3-glucosyltransferase [EC:2.4.1.157]	K03429	0.0887553	0.0362757	0	0	0.0325093	0.0258287	0	0	0.166833	0.357333	0.011988	0.0247803	0.164835	0.333276
Metabolism	Lipid metabolism	00564 Glycerophospholipid metabolism [PATH:ko00564]	tagD; glycerol-3-phosphate cytidylyltransferase [EC:2.7.7.39]	K00980	0.0333645	0.0201446	0.0951754	0.0496488	0.0348241	0.0079121	0.0239776	0.0174411	0.25774	0.481267	0.42957	0.4876	0.24575	0.443515
Metabolism	Metabolism of cofactors and vitamins	00130 Ubiquinone and other terpenoid-quinone biosynthesis [PATH:ko00130]	ubiX; 3-octaprenyl-4-hydroxybenzoate carboxy-lyase UbiX [EC:4.1.1.-]	K03186	0.000261616	0.000192874	0.00731236	0.00449713	0	0	0	0	0.008991	0.0316151	0.047952	0.0756706	0.040959	0.111347
Metabolism	Metabolism of cofactors and vitamins	00670 One carbon pool by folate [PATH:ko00670]	E2.1.1.45, thyA; thymidylate synthase [EC:2.1.1.45]	K00560	0.167771	0.0853804	0.181037	0.0199145	0.190971	0.0580632	0.143193	0.040217	0.9011	0.960481	0.76424	0.80466	0.61638	0.767657
Metabolism	Metabolism of cofactors and vitamins	00730 Thiamine metabolism [PATH:ko00730]	sufS; cysteine desulfurase / selenocysteine lyase [EC:2.8.1.7 4.4.1.16]	K11717	0.142289	0.0583459	0.128391	0.0594259	0.0294085	0.0294085	0.163779	0.0682616	0.53946	0.73713	0.2967	0.353527	0.18082	0.359971
Metabolism	Metabolism of cofactors and vitamins	00760 Nicotinate and nicotinamide metabolism [PATH:ko00760]	E3.1.3.5; 5'-nucleotidase [EC:3.1.3.5]	K01081	0.000635625	0.000418783	0.00738902	0.00738902	0.00754245	0.00516314	0	0	0.81119	0.908028	0.76723	0.807151	0.21978	0.410976
Metabolism	Metabolism of cofactors and vitamins	00760 Nicotinate and nicotinamide metabolism [PATH:ko00760]	nadE; NAD+ synthase [EC:6.3.1.5]	K01916	0.152158	0.0142336	0	0	0.0681071	0.0366253	0	0	0.053946	0.150444	0.000999	0.00455178	0.047952	0.127675
Metabolism	Metabolism of cofactors and vitamins	00770 Pantothenate and CoA biosynthesis [PATH:ko00770]	coaA; type I pantothenate kinase [EC:2.7.1.33]	K00867	0.045174	0.0184455	0.0143537	0.00569033	0.0571402	0.0303296	0	0	0.958042	0.981557	0.030969	0.0535032	0.463536	0.654097
Metabolism	Metabolism of cofactors and vitamins	00780 Biotin metabolism [PATH:ko00780]	bioF; 8-amino-7-oxononanoate synthase [EC:2.3.1.47]	K00652	0.00151861	0.000684759	0.11249	0.0315646	0.0407252	0.0332815	0.092697	0.0381646	0.689311	0.842274	0.018981	0.0355963	0.306693	0.503355
Metabolism	Metabolism of cofactors and vitamins	00785 Lipoic acid metabolism [PATH:ko00785]	lplA; lipoate-protein ligase A [EC:2.7.7.63]	K03800	0.0983372	0.0308836	0.00446881	0.00446881	0.0400398	0.0186775	0	0	0.110889	0.263287	0.001998	0.00633679	0.135864	0.291073
Metabolism	Metabolism of cofactors and vitamins	00860 Porphyrin and chlorophyll metabolism [PATH:ko00860]	chlL; light-independent protochlorophyllide reductase subunit L [EC:1.3.7.7]	K04037	3.14421e-05	3.14421e-05	0.000478061	0.000238941	0	0	6.02284e-05	6.02284e-05	0.064935	0.17469	0.035964	0.0598167	0.125874	0.276069
Metabolism	Metabolism of cofactors and vitamins	00860 Porphyrin and chlorophyll metabolism [PATH:ko00860]	hemE, UROD; uroporphyrinogen decarboxylase [EC:4.1.1.37]	K01599	0.0672947	0.0244153	0.00446881	0.00446881	0	0	0	0	0.003996	0.0166801	0.008991	0.0196526	0.008991	0.0303769
Metabolism	Metabolism of other amino acids	00440 Phosphonate and phosphinate metabolism [PATH:ko00440]	pat; phosphinothricin acetyltransferase [EC:2.3.1.183]	K03823	0.038126	0.0156212	0	0	0.0162266	0.0102308	0	0	0.316683	0.531502	0.011988	0.0247803	0.318681	0.514181
Metabolism	Metabolism of other amino acids	00480 Glutathione metabolism [PATH:ko00480]	pepN; aminopeptidase N [EC:3.4.11.2]	K01256	0.323454	0.0174048	0.0404287	0.00842563	0.253534	0.0673288	0	0	0.127872	0.294949	0.000999	0.00455178	0.698302	0.820711
Metabolism	Metabolism of terpenoids and polyketides	00900 Terpenoid backbone biosynthesis [PATH:ko00900]	MVD, mvaD; diphosphomevalonate decarboxylase [EC:4.1.1.33]	K01597	0.0628682	0.0260037	0.000176983	0.000176983	0.0169198	0.0141783	0.000383253	0.000243335	0.093906	0.23687	0.00999	0.0213318	0.08991	0.212306
Metabolism	Metabolism of terpenoids and polyketides	00900 Terpenoid backbone biosynthesis [PATH:ko00900]	idi, IDI; isopentenyl-diphosphate delta-isomerase [EC:5.3.3.2]	K01823	0.0795874	0.0327917	0.00620937	0.00295122	0.0138404	0.0138404	0	0	0.086913	0.224035	0.01998	0.0370403	0.108891	0.245052
Metabolism	Nucleotide metabolism	00230 Purine metabolism [PATH:ko00230]	purK; 5-(carboxyamino)imidazole ribonucleotide synthase [EC:6.3.4.18]	K01589	0.126542	0.0517962	0.00803337	0.00347089	0.0834877	0.0343147	0	0	0.46653	0.670771	0.00999	0.0213318	0.58242	0.749157
Metabolism	Nucleotide metabolism	00240 Pyrimidine metabolism [PATH:ko00240]	E2.7.4.9, tmk; dTMP kinase [EC:2.7.4.9]	K00943	0.0436989	0.0178431	0	0	0.0338852	0.0207504	0	0	0.937063	0.97945	0.040959	0.066086	0.924076	0.966661
Metabolism	Nucleotide metabolism	00240 Pyrimidine metabolism [PATH:ko00240]	URA4, pyrC; dihydroorotase [EC:3.5.2.3]	K01465	0.0907991	0.0375078	0	0	0.0547806	0.0339271	0	0	0.364635	0.571932	0.014985	0.0295588	0.373626	0.572162
Metabolism	Xenobiotics biodegradation and metabolism	00627 Aminobenzoate degradation [PATH:ko00627]	E3.1.3.41; 4-nitrophenyl phosphatase [EC:3.1.3.41]	K01101	0.0713565	0.0182002	0	0	0.0246332	0.0183149	0	0	0.085914	0.222345	0.001998	0.00633679	0.073926	0.18221
Organismal Systems	Endocrine system	04910 Insulin signaling pathway [PATH:ko04910]	FLOT; flotillin	K07192	0.00789241	0.00754366	0.0134942	0.00725626	0.0221782	0.0172786	0.000542056	0.000542056	0.94705	0.981557	0.51848	0.572451	0.2018	0.384014
Cellular Processes	Cell communication	04530 Tight junction [PATH:ko04530]	MYH; myosin heavy chain	K10352	0	0	7.411e-05	7.411e-05	0.000836938	0.000370131	0.000247541	6.21553e-05	0.004995	0.019646	0.20979	0.264589	0.094905	0.222477
Cellular Processes	Cell motility	02030 Bacterial chemotaxis [PATH:ko02030]	fliNY, fliN; flagellar motor switch protein FliN/FliY	K02417	0	0	0.00617596	0.00315711	0.00102747	0.00102747	0.00131925	0.00131925	0.348651	0.561137	0.048951	0.0765932	0.14985	0.312751
Cellular Processes	Cell motility	02030 Bacterial chemotaxis [PATH:ko02030]	motB; chemotaxis protein MotB	K02557	0	0	0.0529702	0.0146529	0.0224966	0.0189738	0.0463014	0.0143016	0.596404	0.78033	0.016983	0.0328	0.324675	0.521252
Cellular Processes	Cell motility	02040 Flagellar assembly [PATH:ko02040]	flhC; flagellar transcriptional activator FlhC	K02402	0	0	0.00250179	0.00105261	8.56223e-05	8.56223e-05	6.59626e-05	6.59626e-05	0.001998	0.010219	0.001998	0.00633679	0.000999	0.00534176
Cellular Processes	Cell motility	02040 Flagellar assembly [PATH:ko02040]	fliOZ, fliO; flagellar protein FliO/FliZ	K02418	0	0	0.00288182	0.00131944	0	0	6.59626e-05	6.59626e-05	0.005994	0.0224169	0.001998	0.00633679	0.001998	0.00844906
Cellular Processes	Transport and catabolism	04142 Lysosome [PATH:ko04142]	NAGLU; alpha-N-acetylglucosaminidase [EC:3.2.1.50]	K01205	0	0	0.0258485	0.012319	0.000684978	0.000684978	0.0630049	0.0199227	0.114885	0.269803	0.000999	0.00455178	0.157842	0.323176
Environmental Information Processing	Membrane transport	02010 ABC transporters [PATH:ko02010]	araF; L-arabinose transport system substrate-binding protein	K10537	0.000170135	0.000110129	0.00709741	0.00317088	0.000395102	0.000218845	0.0001941	0.00013103	0.004995	0.019646	0.007992	0.0178612	0.000999	0.00534176
Environmental Information Processing	Membrane transport	02010 ABC transporters [PATH:ko02010]	lptB; lipopolysaccharide export system ATP-binding protein [EC:3.6.3.-]	K06861	0	0	0.161361	0.0252427	0.0328577	0.0269463	0.188481	0.0476256	0.331668	0.543524	0.001998	0.00633679	0.942058	0.972108
Environmental Information Processing	Membrane transport	03070 Bacterial secretion system [PATH:ko03070]	gspG; general secretion pathway protein G	K02456	0	0	0.0143976	0.00734229	0	0	0.000197888	0.000197888	0.000999	0.00710278	0.000999	0.00455178	0.000999	0.00534176
Environmental Information Processing	Membrane transport	03070 Bacterial secretion system [PATH:ko03070]	impK, ompA, vasF, dotU; type VI secretion system protein ImpK	K11892	5.41997e-05	5.41997e-05	0.00761574	0.00344442	0.000256867	0.000256867	6.59626e-05	6.59626e-05	0.002997	0.0133269	0.003996	0.0103004	0.000999	0.00534176
Environmental Information Processing	Membrane transport	03070 Bacterial secretion system [PATH:ko03070]	secDF; SecD/SecF fusion protein	K12257	0	0	0.225447	0.0958611	0	0	0.382499	0.101574	0.293706	0.516033	0.000999	0.00455178	0.302697	0.500882
Environmental Information Processing	Membrane transport	03070 Bacterial secretion system [PATH:ko03070]	secM; secretion monitor	K13301	3.12476e-05	3.12476e-05	0.00597805	0.00214076	0.000196125	0.000166774	6.59626e-05	6.59626e-05	0.002997	0.0133269	0.001998	0.00633679	0.000999	0.00534176
Environmental Information Processing	Membrane transport	03070 Bacterial secretion system [PATH:ko03070]	tatB; sec-independent protein translocase protein TatB	K03117	0	0	0.0055131	0.00150056	0	0	0.00389179	0.00389179	0.722278	0.857859	0.012987	0.0263818	0.72028	0.835912
Environmental Information Processing	Membrane transport	03070 Bacterial secretion system [PATH:ko03070]	vasD, lip; type VI secretion system protein VasD	K11906	0.000293236	0.000189851	0.00363563	0.00127959	0.000256867	0.000256867	0.000131925	0.000131925	0.002997	0.0133269	0.007992	0.0178612	0.005994	0.0209063
Environmental Information Processing	Signal transduction	02020 Two-component system [PATH:ko02020]	frdC; fumarate reductase subunit C	K00246	0.000125706	0.000104596	0.00419805	0.00159688	0.000388778	0.000333938	0.000125137	7.68181e-05	0.004995	0.019646	0.002997	0.00832214	0.000999	0.00534176
Environmental Information Processing	Signal transduction	02020 Two-component system [PATH:ko02020]	hydG, zraR; two-component system, NtrC family, response regulator HydG	K07713	0	0	0.10328	0.0294329	0	0	0.101127	0.0413573	0.948052	0.981557	0.004995	0.0120814	0.945055	0.972599
Environmental Information Processing	Signal transduction	02020 Two-component system [PATH:ko02020]	regX3; two-component system, OmpR family, response regulator RegX3	K07776	0.115081	0.0704876	0	0	0.144712	0.0326618	0.0214379	0.0214379	0.53147	0.730842	0.00999	0.0213318	0.93407	0.967979
Genetic Information Processing	Replication and repair	03410 Base excision repair [PATH:ko03410]	nei; endonuclease VIII [EC:3.2.2.- 4.2.99.18]	K05522	0	0	0.00594197	0.00222277	0.000110503	8.29762e-05	0.000131925	0.000131925	0.002997	0.0133269	0.000999	0.00455178	0.002997	0.0116811
Genetic Information Processing	Transcription	03020 RNA polymerase [PATH:ko03020]	SIG3.3.1, rpoH; RNA polymerase sigma-32 factor	K03090	0.0341486	0.0287199	0	0	0.0256502	0.0109806	0.0167431	0.0149323	0.7992	0.899274	0.24476	0.300493	0.6024	0.758054
Genetic Information Processing	Translation	03013 RNA transport [PATH:ko03013]	SEH1; nucleoporin SEH1	K14299	0	0	0.00122333	0.000872235	0	0	0.000128138	7.85251e-05	0.152847	0.339252	0.004995	0.0120814	0.136863	0.292245
Human Diseases	Cancers	05204 Chemical carcinogenesis [PATH:ko05204]	frmA, ADH5, adhC; S-(hydroxymethyl)glutathione dehydrogenase / alcohol dehydrogenase [EC:1.1.1.284 1.1.1.1]	K00121	0.000221729	0.000179995	0.0137201	0.00627559	0	0	0.000582301	0.000393089	0.000999	0.00710278	0.000999	0.00455178	0.001998	0.00844906
Human Diseases	Infectious diseases	05130 Pathogenic Escherichia coli infection [PATH:ko05130]	espF; LEE-encoded effector EspF	K12786	0.000185596	0.000185596	0.00154908	0.00102354	0	0	0.000128138	7.85251e-05	0.11089	0.263287	0.17483	0.22399	0.37363	0.572162
Human Diseases	Neurodegenerative diseases	05010 Alzheimer's disease [PATH:ko05010]	COX1; cytochrome c oxidase subunit 1 [EC:1.9.3.1]	K02256	0.000185596	0.000185596	0.000116794	7.494e-05	0.000414103	0.000265536	6.59626e-05	6.59626e-05	0.63636	0.807304	0.25175	0.306746	0.41259	0.604634
Human Diseases	Neurodegenerative diseases	05012 Parkinson's disease [PATH:ko05012]	ND6; NADH-ubiquinone oxidoreductase chain 6 [EC:1.6.5.3]	K03884	0.000221729	0.000179995	0.00030546	0.000147577	2.48803e-05	2.48803e-05	0.000131925	0.000131925	0.16484	0.356098	0.53546	0.588188	0.92108	0.966661
Metabolism	Amino acid metabolism	00260 Glycine, serine and threonine metabolism [PATH:ko00260]	gcvT, AMT; aminomethyltransferase [EC:2.1.2.10]	K00605	0.000742384	0.000742384	0.0206185	0.0206185	0	0	0.0828198	0.0232711	0.060939	0.166361	0.000999	0.00455178	0.054945	0.141914
Metabolism	Amino acid metabolism	00260 Glycine, serine and threonine metabolism [PATH:ko00260]	kbl, GCAT; glycine C-acetyltransferase [EC:2.3.1.29]	K00639	0.00148477	0.00148477	0.212631	0.0274706	0	0	0.170096	0.044235	0.381618	0.589981	0.000999	0.00455178	0.388611	0.580673
Metabolism	Amino acid metabolism	00260 Glycine, serine and threonine metabolism [PATH:ko00260]	thrA; bifunctional aspartokinase / homoserine dehydrogenase 1 [EC:2.7.2.4 1.1.1.3]	K12524	0.00127617	0.00108441	0.244884	0.0568211	0.0712046	0.0555392	0.31208	0.0794031	0.244755	0.469728	0.003996	0.0103004	0.98002	0.989193
Metabolism	Amino acid metabolism	00270 Cysteine and methionine metabolism [PATH:ko00270]	E2.5.1.49, metY; O-acetylhomoserine (thiol)-lyase [EC:2.5.1.49]	K01740	0.350839	0.196216	0.702066	0.109675	0.644685	0.186202	0.52968	0.141709	0.71728	0.857043	0.45455	0.510137	0.17183	0.345261
Metabolism	Amino acid metabolism	00280 Valine, leucine and isoleucine degradation [PATH:ko00280]	E1.2.4.4C, bkdA; 2-oxoisovalerate dehydrogenase E1 component [EC:1.2.4.4]	K11381	3.61331e-05	3.61331e-05	0.0012778	0.000605297	0.000314473	0.000314473	0.00119925	0.000604788	0.794206	0.895996	0.022977	0.0415835	0.741259	0.848089
Metabolism	Amino acid metabolism	00280 Valine, leucine and isoleucine degradation [PATH:ko00280]	PCCB, pccB; propionyl-CoA carboxylase beta chain [EC:6.4.1.3]	K01966	0.0558398	0.0340189	0.0738857	0.0299395	0.0871749	0.0315531	0.128009	0.0360395	0.1968	0.399779	0.38961	0.448138	0.71828	0.835912
Metabolism	Amino acid metabolism	00330 Arginine and proline metabolism [PATH:ko00330]	E1.5.99.8; proline dehydrogenase [EC:1.5.99.8]	K00318	0	0	0.00123561	0.000343544	0	0	0.000617217	0.000216129	0.145854	0.326531	0.001998	0.00633679	0.153846	0.318531
Metabolism	Amino acid metabolism	00330 Arginine and proline metabolism [PATH:ko00330]	E2.6.1.13, rocD; ornithine--oxo-acid transaminase [EC:2.6.1.13]	K00819	0	0	0.00637179	0.00326987	0.000171245	0.000171245	0.00242154	0.000749474	0.323676	0.536977	0.002997	0.00832214	0.263736	0.463695
Metabolism	Amino acid metabolism	00330 Arginine and proline metabolism [PATH:ko00330]	E4.1.1.19; arginine decarboxylase [EC:4.1.1.19]	K01583	0	0	0.00205089	0.00169055	4.62889e-05	4.62889e-05	0.00170239	0.000757865	0.915085	0.966895	0.032967	0.0559833	0.862138	0.93045
Metabolism	Amino acid metabolism	00330 Arginine and proline metabolism [PATH:ko00330]	pdaD; arginine decarboxylase [EC:4.1.1.19]	K02626	0	0	0.000251093	0.000173945	0	0	0.000373732	0.000119092	0.549451	0.745065	0.007992	0.0178612	0.53047	0.710588
Metabolism	Amino acid metabolism	00340 Histidine metabolism [PATH:ko00340]	E2.1.2.5; glutamate formiminotransferase [EC:2.1.2.5]	K00603	0	0	0.0182047	0.0113475	0	0	0.0383642	0.0157957	0.31469	0.53022	0.00999	0.0213318	0.2987	0.497449
Metabolism	Amino acid metabolism	00340 Histidine metabolism [PATH:ko00340]	hisIE; phosphoribosyl-ATP pyrophosphohydrolase / phosphoribosyl-AMP cyclohydrolase [EC:3.6.1.31 3.5.4.19]	K11755	0	0	0.030851	0.0203636	0	0	0.0662426	0.0175224	0.176823	0.370241	0.002997	0.00832214	0.182817	0.363387
Metabolism	Amino acid metabolism	00340 Histidine metabolism [PATH:ko00340]	hutH, HAL; histidine ammonia-lyase [EC:4.3.1.3]	K01745	0	0	0.0417031	0.0259185	0	0	0.0565646	0.0231961	0.73926	0.868849	0.02997	0.0520553	0.75225	0.857631
Metabolism	Amino acid metabolism	00350 Tyrosine metabolism [PATH:ko00350]	E4.1.99.2; tyrosine phenol-lyase [EC:4.1.99.2]	K01668	0	0	0.00198216	0.00135121	0.000256867	0.000256867	0.00581765	0.00480409	0.621379	0.796892	0.078921	0.112471	0.729271	0.83957
Metabolism	Amino acid metabolism	00360 Phenylalanine metabolism [PATH:ko00360]	katG; catalase-peroxidase [EC:1.11.1.21]	K03782	0.000311302	0.000183633	0.0262034	0.0109555	0.00116285	0.0011017	0.000256276	0.00015705	0.003996	0.0166801	0.001998	0.00633679	0.000999	0.00534176
Metabolism	Amino acid metabolism	00400 Phenylalanine, tyrosine and tryptophan biosynthesis [PATH:ko00400]	E1.3.1.12; prephenate dehydrogenase [EC:1.3.1.12]	K00210	0	0	0.0339448	0.0143507	0	0	0.0692314	0.0197334	0.200799	0.405357	0.000999	0.00455178	0.194805	0.377371
Metabolism	Amino acid metabolism	00400 Phenylalanine, tyrosine and tryptophan biosynthesis [PATH:ko00400]	trpE; anthranilate synthase component I [EC:4.1.3.27]	K01657	0	0	0.101615	0.0311956	0.0535361	0.033723	0.0741767	0.0247868	0.62837	0.800306	0.04995	0.0779678	0.16583	0.334764
Metabolism	Carbohydrate metabolism	00010 Glycolysis / Gluconeogenesis [PATH:ko00010]	ALDO; fructose-bisphosphate aldolase, class I [EC:4.1.2.13]	K01623	0.00373467	0.00211342	0.0249683	0.00467645	0.00174204	0.00113336	0.00603872	0.00299415	0.003996	0.0166801	0.000999	0.00455178	0.003996	0.0150753
Metabolism	Carbohydrate metabolism	00010 Glycolysis / Gluconeogenesis [PATH:ko00010]	glpX; fructose-1,6-bisphosphatase II [EC:3.1.3.11]	K02446	0.000428712	0.000390825	0.0738207	0.00983639	0.00179807	0.00179807	0.0397271	0.0247352	0.246753	0.470248	0.000999	0.00455178	0.198801	0.382241
Metabolism	Carbohydrate metabolism	00020 Citrate cycle (TCA cycle) [PATH:ko00020]	sdhD; succinate dehydrogenase membrane anchor subunit	K00242	1.80666e-05	1.80666e-05	0.00194254	0.000795933	8.56223e-05	8.56223e-05	6.59626e-05	6.59626e-05	0.001998	0.010219	0.001998	0.00633679	0.001998	0.00844906
Metabolism	Carbohydrate metabolism	00040 Pentose and glucuronate interconversions [PATH:ko00040]	xylA; xylose isomerase [EC:5.3.1.5]	K01805	0.0465372	0.0277852	0.0799632	0.0197883	0.0950714	0.0246047	0.102086	0.0371218	0.21279	0.42167	0.45754	0.513047	0.65035	0.78818
Metabolism	Carbohydrate metabolism	00052 Galactose metabolism [PATH:ko00052]	agaA; N-acetylgalactosamine-6-phosphate deacetylase [EC:3.5.1.25]	K02079	0.000312062	0.000196733	0.0111057	0.00357572	0.000428112	0.000428112	0.000252488	0.000181634	0.000999	0.00710278	0.000999	0.00455178	0.000999	0.00534176
Metabolism	Carbohydrate metabolism	00630 Glyoxylate and dicarboxylate metabolism [PATH:ko00630]	glcE; glycolate oxidase FAD binding subunit	K11472	0.000185596	0.000185596	0.00899161	0.00264145	8.56223e-05	8.56223e-05	0.000128138	7.85251e-05	0.001998	0.010219	0.000999	0.00455178	0.001998	0.00844906
Metabolism	Carbohydrate metabolism	00630 Glyoxylate and dicarboxylate metabolism [PATH:ko00630]	purU; formyltetrahydrofolate deformylase [EC:3.5.1.10]	K01433	0.000496898	0.000354109	0.0123227	0.00229235	0.000770601	0.000770601	0.00246393	0.00157478	0.006993	0.02549	0.001998	0.00633679	0.006993	0.0240663
Metabolism	Energy metabolism	00190 Oxidative phosphorylation [PATH:ko00190]	cyoC; cytochrome o ubiquinol oxidase subunit III [EC:1.10.3.-]	K02299	0.00010764	0.00010764	0.00556487	0.00194771	0.000342489	0.000342489	6.59626e-05	6.59626e-05	0.000999	0.00710278	0.000999	0.00455178	0.001998	0.00844906
Metabolism	Energy metabolism	00190 Oxidative phosphorylation [PATH:ko00190]	cyoD; cytochrome o ubiquinol oxidase operon protein cyoD	K02300	0.000185596	0.000185596	0.0034936	0.00143045	2.48803e-05	2.48803e-05	0.000125137	7.68181e-05	0.001998	0.010219	0.001998	0.00633679	0.003996	0.0150753
Metabolism	Energy metabolism	00190 Oxidative phosphorylation [PATH:ko00190]	nuoA; NADH-quinone oxidoreductase subunit A [EC:1.6.5.3]	K00330	0	0	0.0269288	0.00539627	0.00266074	0.00188147	0.0302925	0.00844511	0.55045	0.745065	0.000999	0.00455178	0.948052	0.972599
Metabolism	Energy metabolism	00920 Sulfur metabolism [PATH:ko00920]	E2.7.7.4C, met3; sulfate adenylyltransferase [EC:2.7.7.4]	K00958	1.80666e-05	1.80666e-05	0.00550103	0.00261957	0.0016704	0.000741939	0.00504462	0.0019569	0.726274	0.860621	0.013986	0.0280587	0.535465	0.713586
Metabolism	Glycan biosynthesis and metabolism	00510 N-Glycan biosynthesis [PATH:ko00510]	DPM1; dolichol-phosphate mannosyltransferase [EC:2.4.1.83]	K00721	0	0	0.0761529	0.0359689	0	0	0.102454	0.0270828	0.558442	0.750388	0.003996	0.0103004	0.548452	0.725661
Metabolism	Glycan biosynthesis and metabolism	00540 Lipopolysaccharide biosynthesis [PATH:ko00540]	gmhA, lpcA; D-sedoheptulose 7-phosphate isomerase [EC:5.3.1.28]	K03271	0.000188961	0.000126283	0.0190031	0.0124253	0	0	0.00732185	0.00732185	0.39061	0.596752	0.13586	0.179941	0.62438	0.776873
Metabolism	Glycan biosynthesis and metabolism	00540 Lipopolysaccharide biosynthesis [PATH:ko00540]	lpxC; UDP-3-O-[3-hydroxymyristoyl] N-acetylglucosamine deacetylase [EC:3.5.1.108]	K02535	0	0	0.220326	0.0528413	0.059167	0.0513901	0.27047	0.069353	0.291708	0.51567	0.002997	0.00832214	0.931069	0.967979
Metabolism	Lipid metabolism	00061 Fatty acid biosynthesis [PATH:ko00061]	fabI; enoyl-[acyl-carrier protein] reductase I [EC:1.3.1.9 1.3.1.10]	K00208	0	0	0.107299	0.0305847	0	0	0.111518	0.0321528	0.956044	0.981557	0.000999	0.00455178	0.931069	0.967979
Metabolism	Metabolism of cofactors and vitamins	00130 Ubiquinone and other terpenoid-quinone biosynthesis [PATH:ko00130]	menD; 2-succinyl-5-enolpyruvyl-6-hydroxy-3-cyclohexene-1-carboxylate synthase [EC:2.2.1.9]	K02551	0.00012499	0.00012499	0.0745153	0.0288244	0	0	0.0573425	0.0355916	0.639361	0.809524	0.016983	0.0328	0.67033	0.80167
Metabolism	Metabolism of cofactors and vitamins	00130 Ubiquinone and other terpenoid-quinone biosynthesis [PATH:ko00130]	menF; menaquinone-specific isochorismate synthase [EC:5.4.4.2]	K02552	0.000371192	0.000371192	0.00927711	0.0035985	7.46409e-05	7.46409e-05	0.000718801	0.000647373	0.002997	0.0133269	0.000999	0.00455178	0.006993	0.0240663
Metabolism	Metabolism of cofactors and vitamins	00740 Riboflavin metabolism [PATH:ko00740]	aphA; acid phosphatase (class B) [EC:3.1.3.2]	K03788	3.61331e-05	3.61331e-05	0.00805332	0.00318881	0.000256867	0.000256867	6.59626e-05	6.59626e-05	0.005994	0.0224169	0.001998	0.00633679	0.001998	0.00844906
Metabolism	Metabolism of cofactors and vitamins	00750 Vitamin B6 metabolism [PATH:ko00750]	pdxJ; pyridoxine 5-phosphate synthase [EC:2.6.99.2]	K03474	3.61331e-05	3.61331e-05	0.0546065	0.01031	0.00106008	0.000577979	0.0661538	0.0179497	0.569431	0.758619	0.000999	0.00455178	0.601399	0.758054
Metabolism	Metabolism of cofactors and vitamins	00770 Pantothenate and CoA biosynthesis [PATH:ko00770]	coaW; type II pantothenate kinase [EC:2.7.1.33]	K09680	3.12476e-05	3.12476e-05	0.00928696	0.00386082	4.97606e-05	4.97606e-05	0.00244062	0.00244062	0.114885	0.269803	0.018981	0.0355963	0.087912	0.209114
Metabolism	Metabolism of cofactors and vitamins	00770 Pantothenate and CoA biosynthesis [PATH:ko00770]	panB; 3-methyl-2-oxobutanoate hydroxymethyltransferase [EC:2.1.2.11]	K00606	0.000218733	0.000218733	0.0799378	0.0202758	0.00445236	0.00445236	0.0853991	0.0252242	0.751249	0.87578	0.000999	0.00455178	0.989011	0.995163
Metabolism	Metabolism of cofactors and vitamins	00770 Pantothenate and CoA biosynthesis [PATH:ko00770]	panC; pantoate--beta-alanine ligase [EC:6.3.2.1]	K01918	0	0	0.113537	0.00452099	0.0004166	0.0004166	0.0677205	0.0278289	0.157842	0.344431	0.000999	0.00455178	0.15984	0.325721
Metabolism	Metabolism of cofactors and vitamins	00860 Porphyrin and chlorophyll metabolism [PATH:ko00860]	hemD, UROS; uroporphyrinogen-III synthase [EC:4.2.1.75]	K01719	0.000790134	0.00053831	0.0690472	0.0152956	0.0261102	0.0205257	0.0828073	0.0216858	0.270729	0.494807	0.004995	0.0120814	0.745255	0.851156
Metabolism	Metabolism of terpenoids and polyketides	00281 Geraniol degradation [PATH:ko00281]	E2.8.3.-; [EC:2.8.3.-]	K01041	6.24952e-05	6.24952e-05	0.0428606	0.0177979	0	0	0.0797348	0.02271	0.22977	0.447101	0.002997	0.00832214	0.256743	0.455103
Metabolism	Metabolism of terpenoids and polyketides	01053 Biosynthesis of siderophore group nonribosomal peptides [PATH:ko01053]	entA; 2,3-dihydro-2,3-dihydroxybenzoate dehydrogenase [EC:1.3.1.28]	K00216	0	0	0.00525937	0.00261449	0.00036737	0.000337131	6.59626e-05	6.59626e-05	0.016983	0.05494	0.013986	0.0280587	0.000999	0.00534176
Metabolism	Nucleotide metabolism	00230 Purine metabolism [PATH:ko00230]	gpt; xanthine phosphoribosyltransferase [EC:2.4.2.22]	K00769	3.12476e-05	3.12476e-05	0.00569775	0.00183298	0.000256867	0.000256867	0.000131925	0.000131925	0.000999	0.00710278	0.000999	0.00455178	0.000999	0.00534176
Organismal Systems	Digestive system	04974 Protein digestion and absorption [PATH:ko04974]	DPP4; dipeptidyl-peptidase 4 [EC:3.4.14.5]	K01278	0.0767489	0.0456759	0.115641	0.0710033	0.150231	0.0524694	0.199236	0.126013	0.36364	0.571932	0.61039	0.660935	0.93207	0.967979
Cellular Processes	Cell growth and death	04112 Cell cycle - Caulobacter [PATH:ko04112]	ccrM; modification methylase [EC:2.1.1.72]	K13581	0.00185596	0.00185596	0	0	0.00496678	0.00211445	0	0	0.294705	0.516033	0.018981	0.0355963	0.290709	0.487278
Environmental Information Processing	Membrane transport	02010 ABC transporters [PATH:ko02010]	ABC.CEB.A, msiK; cellobiose transport system ATP-binding protein	K10243	0.0455714	0.0278781	0.000438415	0.000290991	0.0900148	0.0262068	0.000310876	0.000310876	0.303696	0.521197	0.002997	0.00832214	0.276723	0.474278
Environmental Information Processing	Membrane transport	02010 ABC transporters [PATH:ko02010]	yejA; microcin C transport system substrate-binding protein	K13893	3.61331e-05	3.61331e-05	0.0152133	0.00466151	0.000848094	0.000567278	0	0	0.001998	0.010219	0.000999	0.00455178	0.000999	0.00534176
Environmental Information Processing	Signaling molecules and interaction	04080 Neuroactive ligand-receptor interaction [PATH:ko04080]	GABRE; gamma-aminobutyric acid receptor subunit epsilon	K05185	0.000371192	0.000371192	0.000797152	0.000797152	0.00121204	0.000588819	0.000717471	0.000450462	0.49251	0.695751	0.94505	0.956882	0.45854	0.649891
Genetic Information Processing	Translation	03013 RNA transport [PATH:ko03013]	UPF2, RENT2; regulator of nonsense transcripts 2	K14327	6.24952e-05	6.24952e-05	0	0	0.00237873	0.00158959	0.000182632	0.000120958	0.074925	0.198674	0.214785	0.269843	0.374625	0.572331
Human Diseases	Infectious diseases	05120 Epithelial cell signaling in Helicobacter pylori infection [PATH:ko05120]	ureC; urease subunit alpha [EC:3.5.1.5]	K01428	0.0441718	0.0441718	0	0	0.108853	0.0377347	0	0	0.294705	0.516033	0.017982	0.0344212	0.304695	0.503355
Human Diseases	Infectious diseases	05150 Staphylococcus aureus infection [PATH:ko05150]	sdrC_D_E; serine-aspartate repeat-containing protein C/D/E	K14194	0.000185596	0.000185596	0.000200904	0.0001307	0.00181179	0.00138135	6.21751e-05	6.21751e-05	0.34965	0.561349	0.14186	0.186741	0.10889	0.245052
Human Diseases	Neurodegenerative diseases	05010 Alzheimer's disease [PATH:ko05010]	ATPeF0A, MTATP6; F-type H+-transporting ATPase subunit a [EC:3.6.3.14]	K02126	0.000203662	0.000181922	8.84913e-05	8.84913e-05	0.0002846	0.000195971	5.91744e-05	5.91744e-05	0.91209	0.96504	0.23576	0.291941	0.68531	0.81208
Metabolism	Amino acid metabolism	00260 Glycine, serine and threonine metabolism [PATH:ko00260]	E4.2.1.22, CBS; cystathionine beta-synthase [EC:4.2.1.22]	K01697	0.0368249	0.022245	0	0	0.0641957	0.0190811	0	0	0.290709	0.515313	0.005994	0.0141022	0.310689	0.506339
Metabolism	Amino acid metabolism	00350 Tyrosine metabolism [PATH:ko00350]	E1.13.11.4; gentisate 1,2-dioxygenase [EC:1.13.11.4]	K00450	0.000185596	0.000185596	0.0245017	0.0232825	0.0002846	0.000195971	0	0	0.114885	0.269803	0.303696	0.360539	0.034965	0.0985724
Metabolism	Amino acid metabolism	00350 Tyrosine metabolism [PATH:ko00350]	hpaF, hpcD; 5-carboxymethyl-2-hydroxymuconate isomerase [EC:5.3.3.10]	K01826	0.0217013	0.0129259	0.00144307	0.000600113	0.0474052	0.014672	0	0	0.270729	0.494807	0.001998	0.00633679	0.216783	0.407137
Metabolism	Amino acid metabolism	00400 Phenylalanine, tyrosine and tryptophan biosynthesis [PATH:ko00400]	K11646; dehydroquinate synthase II [EC:1.4.1.-]	K11646	0.00010764	0.00010764	0.00160977	0.000975659	0.000682554	0.000581467	0.000301142	0.000301142	0.6044	0.786024	0.43157	0.48944	0.13087	0.283661
Metabolism	Carbohydrate metabolism	00030 Pentose phosphate pathway [PATH:ko00030]	PGLS, pgl, devB; 6-phosphogluconolactonase [EC:3.1.1.31]	K01057	0.0161252	0.00969223	0.00195881	0.00195881	0.0352004	0.0116811	0	0	0.23976	0.461681	0.004995	0.0120814	0.22977	0.420541
Metabolism	Carbohydrate metabolism	00040 Pentose and glucuronate interconversions [PATH:ko00040]	E1.1.1.9; D-xylulose reductase [EC:1.1.1.9]	K05351	0.0218712	0.0135303	7.411e-05	7.411e-05	0.0176384	0.00922903	0	0	0.858142	0.936286	0.014985	0.0295588	0.869131	0.933324
Metabolism	Carbohydrate metabolism	00620 Pyruvate metabolism [PATH:ko00620]	pta; phosphate acetyltransferase [EC:2.3.1.8]	K13788	0.0419658	0.0251322	0.0160295	0.00717352	0.0893272	0.0171644	0	0	0.314685	0.53022	0.002997	0.00832214	0.052947	0.137854
Metabolism	Carbohydrate metabolism	00630 Glyoxylate and dicarboxylate metabolism [PATH:ko00630]	ttuC, dmlA; tartrate dehydrogenase/decarboxylase / D-malate dehydrogenase [EC:1.1.1.93 4.1.1.73 1.1.1.83]	K07246	0.000400875	0.000246604	0.0115317	0.00396337	0.00385521	0.0037626	0.000746102	0.000746102	0.18981	0.390484	0.165834	0.215235	0.017982	0.0562046
Metabolism	Lipid metabolism	00140 Steroid hormone biosynthesis [PATH:ko00140]	SRD5A1; 3-oxo-5-alpha-steroid 4-dehydrogenase 1 [EC:1.3.99.5]	K12343	0	0	0.0218366	0.00548587	0.000569199	0.000391942	0	0	0.000999	0.00710278	0.000999	0.00455178	0.000999	0.00534176
Metabolism	Xenobiotics biodegradation and metabolism	00930 Caprolactam degradation [PATH:ko00930]	DCAA; acyl-CoA dehydrogenase [EC:1.3.99.-]	K06446	0.00140008	0.00126893	0	0	0.00174449	0.00099753	0	0	0.744256	0.871554	0.037962	0.0624178	0.751249	0.857245
Cellular Processes	Cell motility	02030 Bacterial chemotaxis [PATH:ko02030]	aer; aerotaxis receptor	K03776	0.000592921	0.000548871	0.0193484	0.00731064	0.00036737	0.000337131	0	0	0.000999	0.00710278	0.000999	0.00455178	0.000999	0.00534176
Cellular Processes	Cell motility	02030 Bacterial chemotaxis [PATH:ko02030]	cheZ; chemotaxis protein CheZ	K03414	5.41997e-05	5.41997e-05	0.00384106	0.00201149	0.000171245	0.000171245	0	0	0.042957	0.1238	0.061938	0.0926564	0.011988	0.0389761
Cellular Processes	Cell motility	02040 Flagellar assembly [PATH:ko02040]	flgB; flagellar basal-body rod protein FlgB	K02387	3.61331e-05	3.61331e-05	0.00472819	0.00184852	0.000342489	0.000342489	0	0	0.00999	0.034657	0.015984	0.0311965	0.001998	0.00844906
Cellular Processes	Cell motility	02040 Flagellar assembly [PATH:ko02040]	flgF; flagellar basal-body rod protein FlgF	K02391	0.000420506	0.000360071	0.00646669	0.0027066	0.000256867	0.000256867	0	0	0.017982	0.0578824	0.048951	0.0765932	0.024975	0.0746366
Cellular Processes	Cell motility	02040 Flagellar assembly [PATH:ko02040]	flgH; flagellar L-ring protein precursor FlgH	K02393	0.000389258	0.000367092	0.00792075	0.00309466	0.000524606	0.000330906	0.000301142	0.000301142	0.008991	0.0316151	0.011988	0.0247803	0.002997	0.0116811
Cellular Processes	Cell motility	02040 Flagellar assembly [PATH:ko02040]	flgI; flagellar P-ring protein precursor FlgI	K02394	8.54473e-05	5.53824e-05	0.0123049	0.00446815	0.00057045	0.000401938	0	0	0.003996	0.0166801	0.007992	0.0178612	0.000999	0.00534176
Cellular Processes	Cell motility	02040 Flagellar assembly [PATH:ko02040]	fliH; flagellar assembly protein FliH	K02411	0.000556788	0.000556788	0.00769612	0.00213505	0.000281747	0.000251802	0	0	0.000999	0.00710278	0.003996	0.0103004	0.000999	0.00534176
Cellular Processes	Cell motility	02040 Flagellar assembly [PATH:ko02040]	fliJ; flagellar FliJ protein	K02413	0	0	0.00402274	0.0018786	0.000303156	0.000249356	0	0	0.021978	0.0688609	0.018981	0.0355963	0.000999	0.00534176
Cellular Processes	Cell motility	02040 Flagellar assembly [PATH:ko02040]	fliK; flagellar hook-length control protein FliK	K02414	0	0	0.0102727	0.0030707	0.000245885	0.000168834	0	0	0.000999	0.00710278	0.000999	0.00455178	0.000999	0.00534176
Cellular Processes	Transport and catabolism	04142 Lysosome [PATH:ko04142]	E3.2.1.25, MANBA, manB; beta-mannosidase [EC:3.2.1.25]	K01192	0.0793472	0.0491747	0.0278893	0.0115496	0.138791	0.0481317	0.0344501	0.023858	0.386613	0.59486	0.061938	0.0926564	0.497502	0.679797
Cellular Processes	Transport and catabolism	04146 Peroxisome [PATH:ko04146]	ACSL, fadD; long-chain acyl-CoA synthetase [EC:6.2.1.3]	K01897	0.155503	0.0928538	0.0689347	0.0689347	0.315217	0.108832	0.122023	0.122023	0.27173	0.495664	0.17383	0.223594	0.5954	0.755134
Environmental Information Processing	Membrane transport	02010 ABC transporters [PATH:ko02010]	ABC.VB12.A, btuD; vitamin B12 transport system ATP-binding protein [EC:3.6.3.33]	K06074	0.000185596	0.000185596	0.00585426	0.00205096	0.000110503	8.29762e-05	6.21751e-05	6.21751e-05	0.000999	0.00710278	0.000999	0.00455178	0.000999	0.00534176
Environmental Information Processing	Membrane transport	02010 ABC transporters [PATH:ko02010]	ABC.VB12.P, btuC; vitamin B12 transport system permease protein	K06073	0.000257862	0.000181555	0.00806956	0.00339529	0.000160263	9.8524e-05	0	0	0.000999	0.00710278	0.000999	0.00455178	0.000999	0.00534176
Environmental Information Processing	Membrane transport	02010 ABC transporters [PATH:ko02010]	araG; L-arabinose transport system ATP-binding protein [EC:3.6.3.17]	K10539	0	0	0.00947918	0.00405284	0.000513734	0.000513734	0	0	0.007992	0.0285681	0.006993	0.0161013	0.000999	0.00534176
Environmental Information Processing	Membrane transport	02010 ABC transporters [PATH:ko02010]	artI; arginine transport system substrate-binding protein	K09997	0.000574854	0.000552548	0.00738654	0.00377019	0.000428112	0.000428112	0	0	0.007992	0.0285681	0.072927	0.105439	0.016983	0.0533398
Environmental Information Processing	Membrane transport	02010 ABC transporters [PATH:ko02010]	artJ; arginine transport system substrate-binding protein	K09996	8.54473e-05	5.53824e-05	0.00721215	0.00269985	0.000245885	0.000168834	0	0	0.000999	0.00710278	0.000999	0.00455178	0.000999	0.00534176
Environmental Information Processing	Membrane transport	02010 ABC transporters [PATH:ko02010]	ccmD; heme exporter protein D	K02196	0	0	0.00132625	0.000314738	8.56223e-05	8.56223e-05	0	0	0.000999	0.00710278	0.000999	0.00455178	0.000999	0.00534176
Environmental Information Processing	Membrane transport	02010 ABC transporters [PATH:ko02010]	dppD; dipeptide transport system ATP-binding protein	K12371	0.000574854	0.000552548	0.00941452	0.00535787	0.000513734	0.000513734	0	0	0.018981	0.0606455	0.102897	0.140749	0.028971	0.0844335
Environmental Information Processing	Membrane transport	02010 ABC transporters [PATH:ko02010]	gltI; glutamate/aspartate transport system substrate-binding protein	K10001	4.93142e-05	3.1946e-05	0.00786828	0.0032088	0.000563494	0.000503604	0	0	0.01998	0.0633679	0.021978	0.0400557	0.004995	0.0179543
Environmental Information Processing	Membrane transport	02010 ABC transporters [PATH:ko02010]	gltJ; glutamate/aspartate transport system permease protein	K10003	0.00010764	0.00010764	0.00622627	0.00246339	0.000428112	0.000428112	0	0	0.004995	0.019646	0.005994	0.0141022	0.000999	0.00534176
Environmental Information Processing	Membrane transport	02010 ABC transporters [PATH:ko02010]	gluC; glutamate transport system permease protein	K10006	0.0105487	0.0105487	0	0	0.0342872	0.0117621	0	0	0.082917	0.215885	0.006993	0.0161013	0.088911	0.210716
Environmental Information Processing	Membrane transport	02010 ABC transporters [PATH:ko02010]	gsiA; glutathione transport system ATP-binding protein	K13892	0.000433687	0.00036068	0.0161671	0.00524829	0.000599356	0.000599356	0	0	0.000999	0.00710278	0.000999	0.00455178	0.000999	0.00534176
Environmental Information Processing	Membrane transport	02010 ABC transporters [PATH:ko02010]	lptG; lipopolysaccharide export system permease protein	K11720	0.000347435	0.000176166	0.023335	0.00822076	0.000881103	0.000850344	0	0	0.000999	0.00710278	0.000999	0.00455178	0.000999	0.00534176
Environmental Information Processing	Membrane transport	02010 ABC transporters [PATH:ko02010]	malK; maltose/maltodextrin transport system ATP-binding protein [EC:3.6.3.19]	K10111	0	0	0.0126665	0.00372123	0.000930864	0.000840675	0	0	0.001998	0.010219	0.001998	0.00633679	0.001998	0.00844906
Environmental Information Processing	Membrane transport	02010 ABC transporters [PATH:ko02010]	phnD; phosphonate transport system substrate-binding protein	K02044	0.000307131	0.000307131	0.00747636	0.00364464	0.0553121	0.0423495	0	0	0.342657	0.554248	0.327672	0.383717	0.005994	0.0209063
Environmental Information Processing	Membrane transport	02010 ABC transporters [PATH:ko02010]	phnE; phosphonate transport system permease protein	K02042	0	0	0.0165817	0.00706099	0.0424335	0.0314148	0	0	0.627373	0.799823	0.605395	0.657199	0.004995	0.0179543
Environmental Information Processing	Membrane transport	02010 ABC transporters [PATH:ko02010]	thiP; thiamine transport system permease protein	K02063	0.000216844	0.00018034	0.0126551	0.004176	0.000331508	0.000248929	0	0	0.000999	0.00710278	0.000999	0.00455178	0.000999	0.00534176
Environmental Information Processing	Membrane transport	02010 ABC transporters [PATH:ko02010]	xylH; D-xylose transport system permease protein	K10544	0	0	0.0104258	0.00541677	0.000770601	0.000770601	0.000248701	0.000248701	0.074925	0.198674	0.034965	0.0586071	0.016983	0.0533398
Environmental Information Processing	Membrane transport	02010 ABC transporters [PATH:ko02010]	yejB; microcin C transport system permease protein	K13894	0	0	0.00866276	0.00301367	0.000428112	0.000428112	0	0	0.001998	0.010219	0.002997	0.00832214	0.000999	0.00534176
Environmental Information Processing	Membrane transport	02010 ABC transporters [PATH:ko02010]	yejE; microcin C transport system permease protein	K13895	0.000185596	0.000185596	0.00691883	0.00282911	0.000306627	0.00024913	0	0	0.001998	0.010219	0.002997	0.00832214	0.000999	0.00534176
Environmental Information Processing	Membrane transport	02010 ABC transporters [PATH:ko02010]	yojI; putative ATP-binding cassette transporter	K06159	1.80666e-05	1.80666e-05	0.0134888	0.00397315	0.000331508	0.000248929	0	0	0.000999	0.00710278	0.000999	0.00455178	0.000999	0.00534176
Environmental Information Processing	Membrane transport	02060 Phosphotransferase system (PTS) [PATH:ko02060]	PTS-EI.PTSP, ptsP; phosphotransferase system, enzyme I, PtsP [EC:2.7.3.9]	K08484	0.000592921	0.000548871	0.0144403	0.00910793	0.00110211	0.00101139	0	0	0.158841	0.346027	0.333666	0.390383	0.061938	0.156539
Environmental Information Processing	Membrane transport	02060 Phosphotransferase system (PTS) [PATH:ko02060]	PTS-Sor-EIID, sorM; PTS system, sorbose-specific IID component	K02815	0.000215279	0.000215279	0.00432135	0.00286427	0.000342489	0.000342489	0	0	0.153846	0.340302	0.283716	0.339624	0.084915	0.203859
Environmental Information Processing	Membrane transport	03070 Bacterial secretion system [PATH:ko03070]	K11903, hcp; type VI secretion system secreted protein Hcp	K11903	0.000185596	0.000185596	0.00351835	0.000804868	0.000171245	0.000171245	0.00024286	0.000175772	0.000999	0.00710278	0.000999	0.00455178	0.000999	0.00534176
Environmental Information Processing	Membrane transport	03070 Bacterial secretion system [PATH:ko03070]	gspD; general secretion pathway protein D	K02453	0.000269479	0.000208444	0.0457598	0.018912	0.00125632	0.000915354	0	0	0.001998	0.010219	0.001998	0.00633679	0.000999	0.00534176
Environmental Information Processing	Membrane transport	03070 Bacterial secretion system [PATH:ko03070]	gspF; general secretion pathway protein F	K02455	0.000269479	0.000208444	0.0307175	0.0130509	0.000599356	0.000599356	6.21751e-05	6.21751e-05	0.001998	0.010219	0.000999	0.00455178	0.000999	0.00534176
Environmental Information Processing	Membrane transport	03070 Bacterial secretion system [PATH:ko03070]	secB; preprotein translocase subunit SecB	K03071	4.93142e-05	3.1946e-05	0.00681746	0.00324234	8.56223e-05	8.56223e-05	0	0	0.004995	0.019646	0.007992	0.0178612	0.001998	0.00844906
Environmental Information Processing	Membrane transport	03070 Bacterial secretion system [PATH:ko03070]	vasG, clpV; type VI secretion system protein VasG	K11907	0.00137144	0.00128301	0.0202192	0.00638243	0.000856223	0.000856223	0	0	0.000999	0.00710278	0.000999	0.00455178	0.000999	0.00534176
Environmental Information Processing	Signal transduction	02020 Two-component system [PATH:ko02020]	E3.1.3.1, phoA, phoB; alkaline phosphatase [EC:3.1.3.1]	K01077	0.158184	0.105401	0.0330072	0.0330072	0.171542	0.0599026	0	0	0.932068	0.975806	0.021978	0.0400557	0.734266	0.84307
Environmental Information Processing	Signal transduction	02020 Two-component system [PATH:ko02020]	atoE; short-chain fatty acids transporter	K02106	9.37428e-05	9.37428e-05	0.021039	0.00950433	0.000599356	0.000599356	0	0	0.018981	0.0606455	0.035964	0.0598167	0.015984	0.0506944
Environmental Information Processing	Signal transduction	02020 Two-component system [PATH:ko02020]	barA; two-component system, NarL family, sensor histidine kinase BarA [EC:2.7.13.3]	K07678	0.000556788	0.000556788	0.0198145	0.00925817	0.00132311	0.00117381	0	0	0.032967	0.0987484	0.053946	0.0824157	0.008991	0.0303769
Environmental Information Processing	Signal transduction	02020 Two-component system [PATH:ko02020]	degP, htrA; serine protease Do [EC:3.4.21.107]	K04771	0.000753478	0.000753478	0.0117504	0.00556918	0.000428112	0.000428112	0	0	0.013986	0.046644	0.080919	0.114939	0.030969	0.0894506
Environmental Information Processing	Signal transduction	02020 Two-component system [PATH:ko02020]	evgA, bvgA; two-component system, NarL family, response regulator EvgA	K07690	0	0	0.00529783	0.00187058	0.000171245	0.000171245	0	0	0.000999	0.00710278	0.000999	0.00455178	0.000999	0.00534176
Environmental Information Processing	Signal transduction	02020 Two-component system [PATH:ko02020]	fdnH; formate dehydrogenase-N, beta subunit	K08349	0	0	0.00570536	0.00204586	8.56223e-05	8.56223e-05	0	0	0.001998	0.010219	0.001998	0.00633679	0.000999	0.00534176
Environmental Information Processing	Signal transduction	02020 Two-component system [PATH:ko02020]	frdB; fumarate reductase iron-sulfur subunit [EC:1.3.99.1]	K00245	1.80666e-05	1.80666e-05	0.00748456	0.00270117	0.000353361	0.00019266	0	0	0.006993	0.02549	0.00999	0.0213318	0.003996	0.0150753
Environmental Information Processing	Signal transduction	02020 Two-component system [PATH:ko02020]	glnD; [protein-PII] uridylyltransferase [EC:2.7.7.59]	K00990	0.0829406	0.0509617	0.0257599	0.00859528	0.123431	0.0436033	0	0	0.898102	0.96045	0.022977	0.0415835	0.30969	0.505983
Environmental Information Processing	Signal transduction	02020 Two-component system [PATH:ko02020]	glrR, qseF; two-component system, NtrC family, response regulator GlrR	K07715	0.000138887	0.000104312	0.00913921	0.00467053	0.000684978	0.000684978	0	0	0.042957	0.1238	0.092907	0.129271	0.008991	0.0303769
Environmental Information Processing	Signal transduction	02020 Two-component system [PATH:ko02020]	narG; nitrate reductase 1, alpha subunit [EC:1.7.99.4]	K00370	0.000727682	0.000524123	0.0297704	0.0107038	0.000342489	0.000342489	0.000186525	0.000186525	0.000999	0.00710278	0.001998	0.00633679	0.000999	0.00534176
Environmental Information Processing	Signal transduction	02020 Two-component system [PATH:ko02020]	narH; nitrate reductase 1, beta subunit [EC:1.7.99.4]	K00371	0	0	0.0104397	0.0035322	0.000723758	0.000580881	0	0	0.001998	0.010219	0.001998	0.00633679	0.000999	0.00534176
Environmental Information Processing	Signal transduction	02020 Two-component system [PATH:ko02020]	narL; two-component system, NarL family, nitrate/nitrite response regulator NarL	K07684	0	0	0.00622625	0.00228215	0.000256867	0.000256867	0	0	0.005994	0.0224169	0.002997	0.00832214	0.000999	0.00534176
Environmental Information Processing	Signal transduction	02020 Two-component system [PATH:ko02020]	narP; two-component system, NarL family, nitrate/nitrite response regulator NarP	K07685	0.000221729	0.000179995	0.00502833	0.00189788	0.000281747	0.000251802	0	0	0.002997	0.0133269	0.011988	0.0247803	0.001998	0.00844906
Environmental Information Processing	Signal transduction	02020 Two-component system [PATH:ko02020]	rstA; two-component system, OmpR family, response regulator RstA	K07661	0.000185596	0.000185596	0.00463785	0.00131514	0.000110503	8.29762e-05	0	0	0.000999	0.00710278	0.001998	0.00633679	0.001998	0.00844906
Environmental Information Processing	Signal transduction	02020 Two-component system [PATH:ko02020]	sacB; levansucrase [EC:2.4.1.10]	K00692	0.000216799	0.000216799	0	0	0.0104663	0.0084485	6.21751e-05	6.21751e-05	0.044955	0.12785	0.014985	0.0295588	0.072927	0.180091
Environmental Information Processing	Signal transduction	02020 Two-component system [PATH:ko02020]	torC; trimethylamine-N-oxide reductase (cytochrome c) 1, cytochrome c-type subunit TorC	K03532	8.54473e-05	5.53824e-05	0.0092166	0.00376438	0.000795481	0.00076476	0	0	0.006993	0.02549	0.004995	0.0120814	0.000999	0.00534176
Environmental Information Processing	Signal transduction	02020 Two-component system [PATH:ko02020]	uhpC; MFS transporter, OPA family, sugar phosphate sensor protein UhpC	K07783	0	0	0.0290042	0.00908439	0.000684978	0.000684978	0.00402386	0.00402386	0.027972	0.0851665	0.004995	0.0120814	0.020979	0.0640255
Genetic Information Processing	Folding, sorting and degradation	03018 RNA degradation [PATH:ko03018]	ppk; polyphosphate kinase [EC:2.7.4.1]	K00937	0	0	0.0365911	0.0365911	0.254985	0.0659663	0	0	0.014985	0.0494658	0.011988	0.0247803	0.000999	0.00534176
Genetic Information Processing	Folding, sorting and degradation	04122 Sulfur relay system [PATH:ko04122]	tusC, dsrF; tRNA 2-thiouridine synthesizing protein C	K07236	1.80666e-05	1.80666e-05	0.00295324	0.00112672	0.000196125	0.000166774	0	0	0.002997	0.0133269	0.000999	0.00455178	0.000999	0.00534176
Genetic Information Processing	Replication and repair	03410 Base excision repair [PATH:ko03410]	MUG, TDG; TDG/mug DNA glycosylase family protein [EC:3.2.2.-]	K03649	3.61331e-05	3.61331e-05	0.00275604	0.00141966	0.00103275	0.000587602	0	0	0.272727	0.495664	0.25974	0.31559	0.005994	0.0209063
Genetic Information Processing	Replication and repair	03440 Homologous recombination [PATH:ko03440]	recB; exodeoxyribonuclease V beta subunit [EC:3.1.11.5]	K03582	0.00105961	0.000587431	0.0359769	0.0136497	0.000881103	0.000850344	0	0	0.000999	0.00710278	0.000999	0.00455178	0.000999	0.00534176
Genetic Information Processing	Replication and repair	03440 Homologous recombination [PATH:ko03440]	ruvC; crossover junction endodeoxyribonuclease RuvC [EC:3.1.22.4]	K01159	0.00656602	0.00656602	0	0	0.0185576	0.00990817	0.0200009	0.0200009	0.18881	0.389665	0.89211	0.911841	0.85914	0.930316
Genetic Information Processing	Transcription	03020 RNA polymerase [PATH:ko03020]	SIG3.2, rpoE; RNA polymerase sigma-70 factor, ECF subfamily	K03089	0.000125706	0.000104596	0.0107425	0.00450676	0.000599356	0.000599356	0	0	0.023976	0.0742224	0.03996	0.0647973	0.006993	0.0240663
Human Diseases	Cardiovascular diseases	05410 Hypertrophic cardiomyopathy (HCM) [PATH:ko05410]	TTN; titin [EC:2.7.11.1]	K12567	0.000215279	0.000215279	0.000145097	0.000145097	0.000624236	0.000593625	0.000482397	0.000307796	0.37662	0.58295	0.81818	0.851065	0.95504	0.974623
Human Diseases	Infectious diseases	05111 Vibrio cholerae pathogenic cycle [PATH:ko05111]	E4.6.1.1A, cyaA; adenylate cyclase, class 1 [EC:4.6.1.1]	K05851	0.000437008	0.000234258	0.0275528	0.00979608	0.00127335	0.00118226	0	0	0.000999	0.00710278	0.000999	0.00455178	0.000999	0.00534176
Metabolism	Amino acid metabolism	00250 Alanine, aspartate and glutamate metabolism [PATH:ko00250]	gabT; 4-aminobutyrate aminotransferase / (S)-3-amino-2-methylpropionate transaminase [EC:2.6.1.19 2.6.1.22]	K07250	3.61331e-05	3.61331e-05	0.00659444	0.00312459	0.000599356	0.000599356	0	0	0.061938	0.167673	0.088911	0.124379	0.011988	0.0389761
Metabolism	Amino acid metabolism	00250 Alanine, aspartate and glutamate metabolism [PATH:ko00250]	puuE; 4-aminobutyrate aminotransferase [EC:2.6.1.19]	K00823	0.000397464	0.000397464	0.00742325	0.00392417	0.00145558	0.00145558	0	0	0.098901	0.2447	0.16983	0.219103	0.037962	0.104963
Metabolism	Amino acid metabolism	00270 Cysteine and methionine metabolism [PATH:ko00270]	cysM; cysteine synthase B [EC:2.5.1.47]	K12339	3.61331e-05	3.61331e-05	0.00827903	0.00266304	8.56223e-05	8.56223e-05	0	0	0.000999	0.00710278	0.000999	0.00455178	0.000999	0.00534176
Metabolism	Amino acid metabolism	00290 Valine, leucine and isoleucine biosynthesis [PATH:ko00290]	ilvM; acetolactate synthase II small subunit [EC:2.2.1.6]	K11258	1.80666e-05	1.80666e-05	0.00186404	0.000384987	8.56223e-05	8.56223e-05	0	0	0.000999	0.00710278	0.000999	0.00455178	0.000999	0.00534176
Metabolism	Amino acid metabolism	00330 Arginine and proline metabolism [PATH:ko00330]	E4.1.1.17, ODC1, speC, speF; ornithine decarboxylase [EC:4.1.1.17]	K01581	0	0	0.0262066	0.0161685	0.0494546	0.0294512	0	0	0.594406	0.778503	0.622378	0.671131	0.023976	0.0723192
Metabolism	Amino acid metabolism	00330 Arginine and proline metabolism [PATH:ko00330]	E4.1.1.19A, adi; arginine decarboxylase [EC:4.1.1.19]	K01584	0.00010764	0.00010764	0.0259901	0.0159585	0.0021047	0.00204306	0	0	0.257742	0.481267	0.317682	0.37405	0.061938	0.156539
Metabolism	Amino acid metabolism	00330 Arginine and proline metabolism [PATH:ko00330]	E4.1.1.3A, oadA; oxaloacetate decarboxylase, alpha subunit [EC:4.1.1.3]	K01571	0.0313676	0.027235	0.0722751	0.0722751	0.0118531	0.0105726	0	0	0.39061	0.596752	0.99201	0.993546	0.66234	0.795054
Metabolism	Amino acid metabolism	00330 Arginine and proline metabolism [PATH:ko00330]	astD; succinylglutamic semialdehyde dehydrogenase [EC:1.2.1.71]	K06447	0.000185596	0.000185596	0.00931534	0.00297153	0.000709859	0.000679186	0	0	0.000999	0.00710278	0.001998	0.00633679	0.000999	0.00534176
Metabolism	Amino acid metabolism	00400 Phenylalanine, tyrosine and tryptophan biosynthesis [PATH:ko00400]	aroKB; shikimate kinase / 3-dehydroquinate synthase [EC:2.7.1.71 4.2.3.4]	K13829	0.0452657	0.0288317	0	0	0.107596	0.0364241	0	0	0.215784	0.426297	0.004995	0.0120814	0.191808	0.376064
Metabolism	Amino acid metabolism	00400 Phenylalanine, tyrosine and tryptophan biosynthesis [PATH:ko00400]	tyrA; chorismate mutase / prephenate dehydrogenase [EC:5.4.99.5 1.3.1.12]	K14187	7.22662e-05	7.22662e-05	0.00982732	0.0032379	0.00036737	0.000337131	0	0	0.000999	0.00710278	0.000999	0.00455178	0.000999	0.00534176
Metabolism	Biosynthesis of other secondary metabolites	00940 Phenylpropanoid biosynthesis [PATH:ko00940]	bglX; beta-glucosidase [EC:3.2.1.21]	K05349	0.262559	0.161157	0.0543779	0.0543779	0.531288	0.177797	0.113496	0.113496	0.237762	0.459886	0.032967	0.0559833	0.452547	0.642806
Metabolism	Biosynthesis of other secondary metabolites	00960 Tropane, piperidine and pyridine alkaloid biosynthesis [PATH:ko00960]	E3.1.1.-; esterase / lipase [EC:3.1.1.-]	K01066	0	0	0.0130923	0.00431068	0.000856223	0.000856223	0	0	0.001998	0.010219	0.001998	0.00633679	0.001998	0.00844906
Metabolism	Carbohydrate metabolism	00010 Glycolysis / Gluconeogenesis [PATH:ko00010]	eutG; alcohol dehydrogenase	K04022	1.80666e-05	1.80666e-05	0.0107867	0.00379386	0.000221005	0.000165952	0.00012435	0.00012435	0.001998	0.010219	0.001998	0.00633679	0.000999	0.00534176
Metabolism	Carbohydrate metabolism	00010 Glycolysis / Gluconeogenesis [PATH:ko00010]	ppgK; polyphosphate glucokinase [EC:2.7.1.63]	K00886	0.0189509	0.0113737	0	0	0.0330805	0.0115805	0	0	0.313686	0.53022	0.008991	0.0196526	0.318681	0.514181
Metabolism	Carbohydrate metabolism	00020 Citrate cycle (TCA cycle) [PATH:ko00020]	acnB; aconitate hydratase 2 / 2-methylisocitrate dehydratase [EC:4.2.1.3 4.2.1.99]	K01682	0.00119177	0.000695828	0.0271803	0.00814682	0.00135898	0.00126774	0	0	0.000999	0.00710278	0.000999	0.00455178	0.000999	0.00534176
Metabolism	Carbohydrate metabolism	00020 Citrate cycle (TCA cycle) [PATH:ko00020]	sucC; succinyl-CoA synthetase beta subunit [EC:6.2.1.5]	K01903	0.0309091	0.0182528	0.00597316	0.00597316	0.0526598	0.017452	0	0	0.539461	0.73713	0.012987	0.0263818	0.301698	0.500882
Metabolism	Carbohydrate metabolism	00030 Pentose phosphate pathway [PATH:ko00030]	G6PD, zwf; glucose-6-phosphate 1-dehydrogenase [EC:1.1.1.49]	K00036	0.0238811	0.0228126	0.0185251	0.00681038	0.130922	0.0373159	0.00171606	0.00171606	0.050949	0.143011	0.005994	0.0141022	0.016983	0.0533398
Metabolism	Carbohydrate metabolism	00030 Pentose phosphate pathway [PATH:ko00030]	edd; phosphogluconate dehydratase [EC:4.2.1.12]	K01690	0.00023491	0.000175756	0.0155558	0.00503417	0.000428112	0.000428112	0	0	0.000999	0.00710278	0.000999	0.00455178	0.000999	0.00534176
Metabolism	Carbohydrate metabolism	00040 Pentose and glucuronate interconversions [PATH:ko00040]	E2.7.1.17; xylulokinase [EC:2.7.1.17]	K00854	0.0285818	0.0285818	0.0276535	0.0276535	0.1068	0.0383068	0.0630292	0.0403149	0.10589	0.254697	0.51948	0.573067	0.49351	0.677202
Metabolism	Carbohydrate metabolism	00052 Galactose metabolism [PATH:ko00052]	dgoA; 2-dehydro-3-deoxyphosphogalactonate aldolase [EC:4.1.2.21]	K01631	5.41997e-05	5.41997e-05	0.00721839	0.00452008	0.000649117	0.00058889	0	0	0.17383	0.364564	0.24875	0.303663	0.01998	0.0615574
Metabolism	Carbohydrate metabolism	00052 Galactose metabolism [PATH:ko00052]	ebgC; evolved beta-galactosidase subunit beta	K12112	3.61331e-05	3.61331e-05	0.00231922	0.00102188	0.000110503	8.29762e-05	0	0	0.025974	0.0798346	0.035964	0.0598167	0.015984	0.0506944
Metabolism	Carbohydrate metabolism	00500 Starch and sucrose metabolism [PATH:ko00500]	E3.2.1.58; glucan 1,3-beta-glucosidase [EC:3.2.1.58]	K01210	0.0193752	0.0193752	0	0	0.0617845	0.0215534	0	0	0.10989	0.261874	0.011988	0.0247803	0.104895	0.23898
Metabolism	Carbohydrate metabolism	00500 Starch and sucrose metabolism [PATH:ko00500]	treS; maltose alpha-D-glucosyltransferase/ alpha-amylase [EC:5.4.99.16 3.2.1.1]	K05343	0.073322	0.0440822	0	0	0.121164	0.044142	0	0	0.437562	0.643415	0.007992	0.0178612	0.435564	0.626244
Metabolism	Carbohydrate metabolism	00520 Amino sugar and nucleotide sugar metabolism [PATH:ko00520]	nagK, NAGK; N-acetylglucosamine kinase [EC:2.7.1.59]	K00884	0.000371192	0.000371192	0.00591892	0.00267119	0.000171245	0.000171245	0	0	0.001998	0.010219	0.012987	0.0263818	0.005994	0.0209063
Metabolism	Carbohydrate metabolism	00630 Glyoxylate and dicarboxylate metabolism [PATH:ko00630]	E1.2.1.2B1; formate dehydrogenase, beta subunit	K00124	8.54473e-05	5.53824e-05	0.00828403	0.00303443	0.000684978	0.000684978	0	0	0.006993	0.02549	0.00999	0.0213318	0.001998	0.00844906
Metabolism	Carbohydrate metabolism	00630 Glyoxylate and dicarboxylate metabolism [PATH:ko00630]	glcF; glycolate oxidase iron-sulfur subunit	K11473	0.000407325	0.000363844	0.0105423	0.00397045	0.000428112	0.000428112	0	0	0.000999	0.00710278	0.000999	0.00455178	0.000999	0.00534176
Metabolism	Carbohydrate metabolism	00640 Propanoate metabolism [PATH:ko00640]	E2.3.3.5, prpC; 2-methylcitrate synthase [EC:2.3.3.5]	K01659	0.00262053	0.0016346	0.0104323	0.00429391	0.00235821	0.00135875	0	0	0.023976	0.0742224	0.305694	0.362242	0.02997	0.0867588
Metabolism	Energy metabolism	00680 Methane metabolism [PATH:ko00680]	nhaB; Na+:H+ antiporter, NhaB family	K03314	0	0	0.0130401	0.00422409	0.00100641	0.000574588	0	0	0.000999	0.00710278	0.001998	0.00633679	0.000999	0.00534176
Metabolism	Energy metabolism	00910 Nitrogen metabolism [PATH:ko00910]	napB; cytochrome c-type protein NapB	K02568	0.000203662	0.000181922	0.00445371	0.00128064	0.000342489	0.000342489	0	0	0.000999	0.00710278	0.003996	0.0103004	0.000999	0.00534176
Metabolism	Energy metabolism	00910 Nitrogen metabolism [PATH:ko00910]	napH; ferredoxin-type protein NapH	K02574	6.24952e-05	6.24952e-05	0.00424684	0.00192313	0.000428112	0.000428112	0	0	0.023976	0.0742224	0.047952	0.0756706	0.006993	0.0240663
Metabolism	Energy metabolism	00910 Nitrogen metabolism [PATH:ko00910]	narW; nitrate reductase 2, delta subunit	K08361	0	0	0.00527582	0.00198481	8.56223e-05	8.56223e-05	6.21751e-05	6.21751e-05	0.000999	0.00710278	0.000999	0.00455178	0.000999	0.00534176
Metabolism	Energy metabolism	00920 Sulfur metabolism [PATH:ko00920]	cysI; sulfite reductase (NADPH) hemoprotein beta-component [EC:1.8.1.2]	K00381	0.000252977	0.000172947	0.0139056	0.00552451	0.000624236	0.000593625	0	0	0.000999	0.00710278	0.001998	0.00633679	0.000999	0.00534176
Metabolism	Glycan biosynthesis and metabolism	00540 Lipopolysaccharide biosynthesis [PATH:ko00540]	gmhD, rfaD; ADP-L-glycero-D-manno-heptose 6-epimerase [EC:5.1.3.20]	K03274	0.000355686	0.000206948	0.0238017	0.0123843	0.00188369	0.00188369	0	0	0.050949	0.143011	0.097902	0.134771	0.011988	0.0389761
Metabolism	Glycan biosynthesis and metabolism	00550 Peptidoglycan biosynthesis [PATH:ko00550]	dacB; D-alanyl-D-alanine carboxypeptidase / D-alanyl-D-alanine-endopeptidase (penicillin-binding protein 4) [EC:3.4.16.4 3.4.21.-]	K07259	0.0144983	0.0137791	0.0144573	0.00887884	0.0631415	0.0228133	0	0	0.245754	0.469728	0.037962	0.0624178	0.046953	0.125273
Metabolism	Glycan biosynthesis and metabolism	00550 Peptidoglycan biosynthesis [PATH:ko00550]	mtgA; monofunctional biosynthetic peptidoglycan transglycosylase [EC:2.4.1.-]	K03814	3.12476e-05	3.12476e-05	0.0122463	0.00571547	0.00112699	0.00100721	0	0	0.056943	0.157782	0.061938	0.0926564	0.010989	0.0365547
Metabolism	Lipid metabolism	00061 Fatty acid biosynthesis [PATH:ko00061]	fabB; 3-oxoacyl-[acyl-carrier-protein] synthase I [EC:2.3.1.41]	K00647	0.000648966	0.000360213	0.0228456	0.00464653	0.000977153	0.000829055	0	0	0.000999	0.00710278	0.000999	0.00455178	0.000999	0.00534176
Metabolism	Lipid metabolism	00071 Fatty acid metabolism [PATH:ko00071]	aas; acyl-[acyl-carrier-protein]-phospholipid O-acyltransferase / long-chain-fatty-acid--[acyl-carrier-protein] ligase [EC:2.3.1.40 6.2.1.20]	K05939	0.000796583	0.000730721	0.0185737	0.00572883	0.00101649	0.00092601	0	0	0.000999	0.00710278	0.001998	0.00633679	0.001998	0.00844906
Metabolism	Lipid metabolism	00561 Glycerolipid metabolism [PATH:ko00561]	plsB; glycerol-3-phosphate O-acyltransferase [EC:2.3.1.15]	K00631	0.00046982	0.000351512	0.0231313	0.00784695	0.0015551	0.00143394	0	0	0.000999	0.00710278	0.002997	0.00832214	0.000999	0.00534176
Metabolism	Lipid metabolism	00564 Glycerophospholipid metabolism [PATH:ko00564]	glpB; glycerol-3-phosphate dehydrogenase subunit B [EC:1.1.5.3]	K00112	0.000125706	0.000104596	0.00816663	0.0035802	0.00039225	0.000333547	0	0	0.002997	0.0133269	0.00999	0.0213318	0.001998	0.00844906
[truncated: 72 more rows]
